# Supplementary material for: Common and specific genetic basis of metabolite-mediated drought responses in rice
Source: Stress Biol. 2024 Jan 23;4(1):6. doi: 10.1007/s44154-024-00150-4 (PMC10803723; doi:10.1007/s44154-024-00150-4)
Supplement: Supplementary file 2 — Additional file 2: Supplementary Table 1. Information of 682 metabolic features identified in the study. Supplementary Table 2. Metabolic quantification data of 60 rice accessions under drought and normal conditions. Supplementary Table 3. Statistical analyses regarding drought responses of metabolites. Supplementary Table 4. Metabolic quantification data of 510 rice accessions under drought condition. Supplementary Table 5. Performance of DRMs-based prediction of drought-resistance evaluating index using four modeling algorithms. Supplementary Table 6. Rank of prediction performance of individual DRM. Supplementary Table 7. Coefficient of variance and broad-sense heritability of individual DRM in a large rice population containing 510 accessions. Supplementary Table 8. GWAS of drought-responsive metabolites using linear mixed model (LMM). Supplementary Table 9. dmGWAS (DRMs-associated GWAS) loci overlapped with drQTLs (previously reported QTLs of drought resistance). Supplementary Table 10. dmGWAS (GWAS of DRMs) loci overlapped with dpGWAS (GWAS of DR-related phenomic data) loci. Supplementary Table 11. Cis-eQTLs identified by GWAS of RNA-seq data of candidate genes under drought condition. Supplementary Table 12. Fold change of gene expression levels of drought/normal based on our previous microarray data. Supplementary Table 13. Primers used in this study. [file 44154_2024_150_MOESM2_ESM.xlsx]

## Sheet: Table S1
Supplementary Table 1 Information of 682 metabolic features identified in the study
Experiment title: Scheduled MRM transitions for widely targeted metabolite analysis in rice leaf.
Organism/Plant species: Rice (Oryza sativa L.)
Organ/tissue: Leaf
Analytical tool: Analyst 1.5.1 Software (API 4000 Q-Trap and 5500 Q) and Qualitative Analysis B.04.00 (Agilent 6520)
Peak no.- number referenced back to the main text
Ret . Time- retention time, in minutes (difference in Ret.Time between ES(+) and ES(-) modes was less than XX minutes)
InChI-accurate structure identifiers
InChIKey-international Chemical Identifier Keys
CID-PubChem Compound Identifiers
Database comparisions-metabolites demonstrated in those databases
Putative Name- putative identification of the metabolite
Metabolite Class-classfication of metabolites
Mol. Formula- molecular formula of the metabolite or its FA adduct;
Theor. m/z- theoretical monoisotopic mass calculated for the ion (M-H)- , (M+H)+ or (M+FA)-
Found m/z- mass detected in the experiment
m/z error (ppm)- difference between theoretical and found m/z values in ppm
MSMS fragments- fragments, obtained from the ion (M-H)- , (M+H)+ or (M+FA)-
MS/MS CE (eV)- collision energy used for fragmentation optional
Species and References-
Identification level (A; B; C; D)- (A) standard or NMR; (B) MS/MS; (C) MSE; (D) MS only
Peak no.	Ret. Time (min)	InChI	InChIKey	PubChem Compound Identifiers (CID)	Database comparisons	Putative metabolite name	Metabolite Class	Mol formula	ES(+) Theor m/z	ES(+) Found m/z	m/z error (ppm)	MS/MS ES(+) fragments	MS/MS ES(+) CE (eV)	Species detected before	References	Identification level (A-D)
gl0008	1.52	InChI=1S/C4H9NO3/c1-2(6)3(5)4(7)8/h2-3,6H,5H2,1H3,(H,7,8)/t2-,3+/m1/s1	AYFVYJQAPQTCCC-GBXIJSLDSA-N	6288	MassBank	L-Threonine	Amino acid and derivative	C4H9NO3	120.066	120.065	3.52	120.0651 56.0503 74.0603 94.0402 59.0501	20			A
gl0011	2.34	InChI=1S/C6H5NO2/c8-6(9)5-2-1-3-7-4-5/h1-4H,(H,8,9)	PVNIIMVLHYAWGP-UHFFFAOYSA-N	938	MassBank	Nicotinic Acid	Vitamine	C6H5NO2	124.039	124.04	2.4	124.0396 80.0502 53.0394 108.0447 78.0347	20	Homo sapiens	Bogan, K. L. et al., Annual Review of Nutrition (2008) 115-130	C
gl0014	1.436									129.2		129.2 83.0 56.5 78.4	20
gl0023	2.33	InChI=1S/C5H5N5/c6-4-3-5(9-1-7-3)10-2-8-4/h1-2H,(H3,6,7,8,9,10)	GFFGJBXGBJISGV-UHFFFAOYSA-N	190	METLIN	Adenine	Vitamine	C5H5N5	136.062	136.062	0.95	136.0619 119.0350 82.0247 67.0301 94.0405	30			A
gl0048	4.8	InChI=1S/C10H12N2/c11-6-5-8-7-12-10-4-2-1-3-9(8)10/h1-4,7,12H,5-6,11H2	APJYDQYYACXCRM-UHFFFAOYSA-N	1150	KNApSAcK	Tryptamine	Tryptamine metabolite	C10H12N2	161.107	161.107	1.4	161.1071 144.0808 117.0704 127.0542 70.0663	10			A
gl0049	2.38									162.076		162.0757 74.0607 103.0400 56.0497 121.0503	30
gl0061	1.51									171		171.0 96.0	30
gl0068	1.62	InChI=1S/C10H12N2O/c11-4-3-7-6-12-10-2-1-8(13)5-9(7)10/h1-2,5-6,12-13H,3-4,11H2	QZAYGJVTTNCVMB-UHFFFAOYSA-N	5202	METLIN	Serotonin	Tryptamine metabolite	C10H12N2O	177.102	177.101	4.2	177.1015 160.0750 132.0803 115.0545 105.2000	20			A
gl0078	13.4									182.191		182.1907 135.1163 97.9687 56.9427 163.1108	20
gl0081	0.98									184.046		184.0461 82.9983 101.0085 124.0241 68.9830	30
gl0088	1.63									189.2		189.2 84.1	30
gl0098	8.35	InChI=1S/C10H10O4/c1-14-9-6-7(2-4-8(9)11)3-5-10(12)13/h2-6,11H,1H3,(H,12,13)/b5-3+	KSEBMYQBYZTDHS-HWKANZROSA-N	445858	MassBank	Ferulic acid	Others	C10H10O4	195.065	195.065	0.59	195.0653 145.0278 117.0326 89.0397 177.0539	20			A
gl0105	8.28	InChI=1S/C10H12O4/c1-6(11)7-4-8(13-2)10(12)9(5-7)14-3/h4-5,12H,1-3H3	OJOBTAOGJIWAGB-UHFFFAOYSA-N	17198	METLIN	Acetosyringone	Others	C10H12O4	197.081	197.08	2.73	197.0803 105.0335 77.0399 103.4400	50	Zea mays	Wen, W. et al., Nature Communications (2014) 3438-3447	D
gl0117	2.34	InChI=1S/C11H11NO3/c13-10(11(14)15)5-7-6-12-9-4-2-1-3-8(7)9/h1-4,6,10,12-13H,5H2,(H,14,15)	XGILAAMKEQUXLS-UHFFFAOYSA-N	92904	METLIN	DL-Indole-3-lactic acid (3-Indolelactic acid)	Others	C11H11NO3		206.3		206.3 188.1 170.1 160.1	40	Zea mays	Wen, W. et al., Nature Communications (2014) 3438-3447	B
gl0124	11									209.2		209.2 109.0 91.1 74.8 136.1	20
gl0125	18.358									209.4		209.4 81.2	30
gl0134	4.521									212.1		212.1 89.3	20
gl0143	1.65									219.3		219.3 84.0 201.8 86.3 110.3	30
gl0148	4.24									221.2		221.2 130.1 157.4 91.4 106.8	30
gl0153	6.7	InChI=1S/C11H12O5/c1-15-8-5-7(3-4-10(12)13)6-9(16-2)11(8)14/h3-6,14H,1-2H3,(H,12,13)/b4-3+	PCMORTLOPMLEFB-ONEGZZNKSA-N	637775	METLIN	Sinapic acid	Others	C11H12O5	225.076	225.076	0.22	225.0758 147.0461 207.0628 85.0294 175.0397	30	Brassica oleracea	Khattab, R. et al., Journal of the American Oil Chemists' Society (2010) 147-155	A
gl0155	8.31									225.2		225.2 147.1 207.1 192.1 175.1	30
gl0157	6.94	InChI=1S/C11H14O5/c1-4-16-11(13)7-5-8(14-2)10(12)9(6-7)15-3/h5-6,12H,4H2,1-3H3	WKUVKFZZCHINKG-UHFFFAOYSA-N	19845	METLIN	Ethyl syringate	Others	C11H14O5	227.091	227.092	1.33	227.0917 181.0512 140.0469 73.0292 209.0846	30	Zea mays	Wen, W. et al., Nature Communications (2014) 3438-3447	D
gl0159	1.513									227.2		227.2 84.2	20
gl0166	2.44	InChI=1S/C11H20N2O3/c1-7(2)6-9(11(15)16)13-10(14)8-4-3-5-12-8/h7-9,12H,3-6H2,1-2H3,(H,13,14)(H,15,16)	ZKQOUHVVXABNDG-UHFFFAOYSA-N	3527720	METLIN	Pro-Leu	Amino acid and derivative	C11H20N2O3	229.155	229.154	2.06	229.1542 142.0863 70.0661 124.0751 175.0458	40	Zea mays	Wen, W. et al., Nature Communications (2014) 3438-3447	D
gl0179	6.59	InChI=1S/C13H18N2O2/c14-9-1-2-10-15-13(17)8-5-11-3-6-12(16)7-4-11/h3-8,16H,1-2,9-10,14H2,(H,15,17)/b8-5+	CJHDBEPXEKGBDW-VMPITWQZSA-N	6439562	METLIN	N-Coumaroylputrescine	Phenolamides	C13H18N2O2	235.144	235.144	0.02	235.1441 147.0433 119.0495 72.0815	30	Triticum durum	Moheb, A. et al., Phytochemistry (2011) 2294–2307	C
gl0191	7.14									239.3		239.3 147.1 91.3 118.9 88.1	20
gl0193	1.15									243.1		243.1 104.2 203.1 154.2 62.0	20
gl0194	4.25									243.109		243.1087 110.0358 127.0541 189.0557 57.0360	40
gl0205	18.5									249.1		249.1 193.2 136.7 146.8	20
gl0211	12									251.3		251.3 177.1 145.1 89.0 133.5	30
gl0216	6.68									255.1		255.1 153.1 135.0 109.1 173.1	20
gl0219	5.23									256.174		256.2 89.1 51.9 133.1 115.0	30
gl0235	4.8	InChI=1S/C14H20N2O3/c1-19-13-10-11(4-6-12(13)17)5-7-14(18)16-9-3-2-8-15/h4-7,10,17H,2-3,8-9,15H2,1H3,(H,16,18)/b7-5+	SFUVCMKSYKHYLD-FNORWQNLSA-N	5281796	METLIN	N-Feruloylputrescine	Phenolamides	C14H20N2O3	265.155	265.155	0.12	265.1547 177.0543 145.0000 248.3000 117.0329	20	Triticum durum	Moheb, A. et al., Phytochemistry (2011) 2294–2307	C
gl0236	9.558	InChI=1S/C15H20O4/c1-10(7-13(17)18)5-6-15(19)11(2)8-12(16)9-14(15,3)4/h5-8,19H,9H2,1-4H3,(H,17,18)	JLIDBLDQVAYHNE-UHFFFAOYSA-N	287291	METLIN	Abscisic acid	Hormones	C15H20O4		265.3		265.3 201.2 229.2 219.1 187.2	20	Zea mays	Quarrie, S. A. et al., Planta (1988) 330-339	B
gl0238	5.8									265.3		265.3 175.2 90.8 142.1 117.4	20
gl0248	0.949									267.2		267.2 175.1 82.7 100.9 133.0	20
gl0258	11.5	InChI=1S/C15H10O5/c16-9-3-1-8(2-4-9)13-7-12(19)15-11(18)5-10(17)6-14(15)20-13/h1-7,16-18H	KZNIFHPLKGYRTM-UHFFFAOYSA-N	5280443	MassBank	Apigenin	Flavonoid	C15H10O5		271.1		271. 153.1 243.2 229.1 197.2 119.1	50			A
gl0260	20.5									271.1		271.1 225.2 243.2 165.2 145.3	20
gl0261	6.88				KNApSAcK	12-Hydroxy-6-epi-albrassitriol	Others	C15H26O4	271.19	271.19	0.32	271.1903 114.1000 145.1000 173.5000 79.1000	20	Aspergillus	Garlaschelli, L. et al., Tetrahedron (1989) 7371-7378	D
gl0265	1.05									274.2		274.2 256.2 226.2 202.2 172.2	20
gl0268	10.2									275.1		275.1 151.1 209.1 260.2	30
gl0269	6.45					N-(coumaroyl-O-hexoside)-spermidine	Phenolamides	C22H35N3O7		454.2		454.2 292.2 275.2 204.2 147.2 119.2 91.0	40	Arabidopsis thaliana	Jie, L. et al., The plant cell (2009) 318-333	B
gl0272	2.27									276.1		276.1 147.1 155.4 201.1 84.1	20
gl0276	2.22	InChI=1S/C11H20N2O6/c12-7(10(16)17)3-1-2-6-13-8(11(18)19)4-5-9(14)15/h7-8,13H,1-6,12H2,(H,14,15)(H,16,17)(H,18,19)/t7-,8-/m0/s1	ZDGJAHTZVHVLOT-YUMQZZPRSA-N	160556	MassBank	L-saccharopine	Amino acid and derivative	C11H20N2O6		277.2		277.2 84.0 213.2 195.2 130.1	40	Arabidopsis thaliana	Goyer, A. et al., The Journal of Biological Chemistry (2004) 16947-16953	B
gl0287	7.81									280.2		280.2 177.1 89.0 145.7 117.2	20
gl0297	1.63	InChI=1S/C10H13N5O5/c11-7-4-8(14-10(19)13-7)15(2-12-4)9-6(18)5(17)3(1-16)20-9/h2-3,5-6,9,16-18H,1H2,(H3,11,13,14,19)/t3-,5-,6-,9?/m0/s1	MIKUYHXYGGJMLM-DSKATIKOSA-N	65085	METLIN	Crotonoside	Others	C10H13N5O5		284.1		284.1 152.2 135.0 238.2	20	Zea mays	Wen, W. et al., Nature Communications (2014) 3438-3447	B
gl0298	9.81	InChI=1S/C17H17NO3/c19-13-3-1-11(2-4-13)7-15-14-9-17-16(20-10-21-17)8-12(14)5-6-18-15/h1-4,8-9,15,18-19H,5-7,10H2	IZZKMFBIJVLUFA-UHFFFAOYSA-N	600681	KNApSAcK	Norcinnamolaurine	Others	C17H17NO3	284.128	284.128	0.28	284.1282 147.0441 121.0649 131.0005 118.9000	20	Cinnamomum	Gellert, E. et al., Australian Journal of Chemistry (1970) 2503 - 2516	D
gl0305	13.9									288.3		288.3 242.3 270.3 229.0 173.0	30
gl0315	17.4									293.2		293.2 80.9 95.1 109.1 145.1	40
gl0319	18.9									295.226		295.2264 179.1422 71.0861 93.0700 107.0856	20
gl0322	20					Hydroxylinoleic acid	Fatty acid	C18H32O3	297.242	297.243	0.94	297.2427 279.2318 261.2206 71.0865 81.0705 99.0807	30	Zea mays	Wen, W. et al., Nature Communications (2014) 3438-3447	D
gl0325	7									298.186		298.1862 87.0448	20
gl0328	4.07									298.3		298.3 152.2 282.1 148.8 70.2	20
gl0337	8.87									302.6		302.6 114.1 74.0 76.8 79.0	20
gl0343	5.79									305.1		305.1 288.1 246.1 218.1 203.2	30
gl0345	2.22									305.135		305.1346 186.0762 114.0551 142.0862 287.1212	30
gl0348	4.67									306.2		306.2 144.1 186.2 126.1 99.1	20
gl0351	12.2	InChI=1S/C19H18N2O2/c22-16-8-5-14(6-9-16)7-10-19(23)20-12-11-15-13-21-18-4-2-1-3-17(15)18/h1-10,13,21-22H,11-12H2,(H,20,23)/b10-7+	CDMGLLBADMBULG-JXMROGBWSA-N	5458878	METLIN	N-Coumaroyltryptamine	Tryptamine metabolite	C19H18N2O2		307.1		307.1 147.1 91.1 144.2 119.0	20	Zea mays	Ishihara, A . et al., Bioscience, Biotechnology, and Biochemistry (2000) 1025-1031	B
gl0352	7.69	InChI=1S/C15H22N4O3/c1-22-13-10-11(4-6-12(13)20)5-7-14(21)18-8-2-3-9-19-15(16)17/h4-7,10,20H,2-3,8-9H2,1H3,(H,18,21)(H4,16,17,19)/b7-5+	UBMDAKWARMURDL-FNORWQNLSA-N	46173376	METLIN	N-Feruloylagmatine	Phenolamides	C15H22N4O3	307.176	307.176	1.2	307.1761 177.0534 145.0272 290.1506 72.0804	30	Triticum durum	Moheb, A. et al., Phytochemistry (2011) 2294–2307	C
gl0360	18									309.4		309.4 165.0 67.1 93.2 119.1	30
gl0363	4.17									310.3		310.3 292.3 274.3 248.3 176.3	20
gl0368	1.62									314.1		314.1 136.2	40
gl0369	2.94									314.3		314.3 136.1	40
gl0374	4.73									316		316.0 195.2 184.2 210.4 136.3	20
gl0389	5.52					N-Feruloyl, N-methoxyagmatine	Phenolamides	C16H24N4O3	321.192	321.192	0.88	321.1924 177.0542 247.1446 145.0288 128.1181	30	Verbesina caracasana	Monache, G. D. et al., Bioorganic & Medicinal Chemistry Letters (1999) 3249–3254	C
gl0395	5.84									323.2		323.2 177.0 149.0 145.0 117.0	20
gl0399	6.78									325.2		325.2 190.9 272.0 306.8 67.1	30
gl0404	19.8									327.1		327.1 137.1 295.2 263.1 163.2	40
gl0408	2.33									330.2		330.2 168.2 121.1 107.1 93.1	20
gl0411	16					2-Amino-9-methyl-4-octadecene-1,3,8-triol	Others	C19H39NO3	330.3	330.3	0.52	330.3001 74.0606 282.2752 60.0451 98.9858	30	Zea mays	Wen, W. et al., Nature Communications (2014) 3438-3447	D
gl0413	1.44									332.1		332.1 151.9 79.3 103.6 105.9	20
gl0415	1.35									333.2		333.2 333.2	10
gl0418	11.7									334.2		334.2 219.2 202.9 133.8 143.6	30
gl0421	2.26									335.07		335.0704 98.9846 173.0235 261.0386 150.9417	40
gl0423	1.6									337.1		337.1 115.9	20
gl0424	12.4	InChI=1S/C20H20N2O3/c1-25-19-12-14(6-8-18(19)23)7-9-20(24)21-11-10-15-13-22-17-5-3-2-4-16(15)17/h2-9,12-13,22-23H,10-11H2,1H3,(H,21,24)/b9-7+	LWRQDNUXWLIWDB-VQHVLOKHSA-N	641764	METLIN	Feruloyltryptamine	Tryptamine metabolite	C20H20N2O3	337.155	337.155	0.09	337.1547 177.0540 145.0278 149.2658 89.0141	20	Zea mays	Ishihara, A. et al., Bioscience, Biotechnology, and Biochemistry (2000) 1025-1031	C
gl0429	7.88									339.107		339.1073 177.0538 145.0278 207.0647 322.2497	20
gl0434	4.9	InChI=1S/C6H14O12P2/c7-4-3(1-16-19(10,11)12)18-6(9,5(4)8)2-17-20(13,14)15/h3-5,7-9H,1-2H2,(H2,10,11,12)(H2,13,14,15)/t3-,4-,5+,6?/m1/s1	RNBGYGVWRKECFJ-VRPWFDPXSA-N	172313	MassBank	Fructose 1,6-diphosphate	Others	C6H14O12P2		341.2		341.2 207.1 323.0 189.1	30	Mouse	Yin, H. et al., International Immunopharmacology (2008) 1842-1847	B
gl0442	1.64									344.1		344.1 269.2 90.5 215.3	30
gl0443	6.18									344.228		344.2277 89.0601 133.0855 177.1115 327.2023	30
gl0445	1.539									344.3		344.3 326.2 244.3 114.1 129.1	20
gl0449	1.74									348		348.0 136.2	30
gl0451	1.07									349.083		349.0831 289.0618 257.0360 199.0298 155.0044	40
gl0454	1.05									351.2		351.2 259.3 241.3 161.2 91.1	20
gl0457	6.39	InChI=1S/C15H21N5O5/c1-8(4-21)2-3-16-13-10-14(18-6-17-13)20(7-19-10)15-12(24)11(23)9(5-22)25-15/h2,6-7,9,11-12,15,21-24H,3-5H2,1H3,(H,16,17,18)/b8-2+/t9-,11-,12-,15-/m1/s1	GOSWTRUMMSCNCW-HNNGNKQASA-N	6440982	MassBank	trans-Zeatin riboside	Hormones	C15H21N5O5		352.1		352.1 136.0 185.1 219.8 202.3	40	Zea mays	Letham, D. S. et al., Phytochemistry (1973) 2445-2455	B
gl0458	20.7									353.1		353.1 145.0 261.2 145.0 149.2	10
gl0463	6.67									355.1		355.1 130.0 157.2	30
gl0472	5.09									358.4		358.4 114.5 228.0 76.9 86.3	40
gl0476	8.36									359.3		359.3 265.2 323.2 237.2 166.2	40
gl0478	1.89									360.149		360.1492 85.0289 127.0386 145.0493 163.0600	20
gl0501	1.39									375.8		375.8 180.0	20
gl0505	1.43									379		379.0 209.0 248.0 192.1	20
gl0506	6.18									379.2		379.2 215.9 203.9 268.1 230.2	30
gl0512	4.99	InChI=1S/C14H17N5O8/c20-2-6-9(23)10(24)13(27-6)19-4-17-8-11(15-3-16-12(8)19)18-5(14(25)26)1-7(21)22/h3-6,9-10,13,20,23-24H,1-2H2,(H,21,22)(H,25,26)(H,15,16,18)/t5-,6+,9+,10+,13-/m0/s1	VKGZCEJTCKHMRL-MDBUBQOGSA-N	165243	HMDB	Succinyladenosine	Others	C14H17N5O8	384.115	384.115	0.3	384.1151 252.0729 162.0781 188.0582 234.0648	30	Zea mays	Wen, W. et al., Nature Communications (2014) 3438-3447	D
gl0514	1.62									385.1		385.1 136.1 88.3 85.4 133.9	30
gl0515	2.34									385.1		385.1 136.1 88.3 85.4 133.9	30
gl0517	11.8									385.2		385.2 147.1 156.1 221.0 91.3	20
gl0525	4.56									390.2		390.2 268.1	20
gl0545	5.06									404.4		404.4 268.1	20
gl0549	9.891									411.192		411.1915 177.0540 235.1444 265.1543 147.0436	30
gl0550	5.67									413.1		413.1 162.1 281.1 201.2 136.1	40
gl0555	1.62									416.2		416.2 72.2 236.2 195.0 160.2	50
gl0558	5.77									417.1		417.1 301.0 375.1 357.0 283.1	30
gl0565	4.94									418.2		418.2 170.2 122.1 109.1 81.4	40
gl0571	2.33									420.2		420.2 165.1	30
gl0580	6.32					(2S,3R)-2-{[{9-[(2R,3R,4S,5R)-3,4-Dihydroxy-5-(hydroxymethyl)tetrahydro-2-furanyl]-9H-purin-6-yl}(methyl)carbamoyl]amino}-3-hydroxybutanoic acid (non-preferred name)	Others	C16H22N6O8		427.3		427.3 150.1 295.1 201.1 136.1	40	Zea mays	Wen, W. et al., Nature Communications (2014) 3438-3447	B
gl0582	19.8									427.305		427.3050 265.2524 97.0289 247.2404 361.2738	30
gl0583	4.22									430.2		430.2 136.1 268.2 250.3 115.0	40
gl0586	1.55									432.1		432.1 90.2 97.0 69.0 100.2	20
gl0587	1.48									432.3		432.3 104.5	40
gl0589	7.75	InChI=1S/C21H20O10/c22-7-14-17(27)18(28)19(29)21(31-14)16-11(25)5-10(24)15-12(26)6-13(30-20(15)16)8-1-3-9(23)4-2-8/h1-6,14,17-19,21-25,27-29H,7H2/t14-,17-,18+,19-,21+/m1/s1	SGEWCQFRYRRZDC-VPRICQMDSA-N	5280441	MassBank	Vitexin	Flavonoid	C21H20O10	433.113	433.113	0.05	433.1130 283.0596 313.0712 337.0705 379.0811	40			A
gl0596	7.28									436.3		436.3 151.0	40
gl0602	1.63									440.2		440.2 116.3	30
gl0604	5.78									441.1		441.1 397.1 355.1 309.1 279.2	30
gl0612	7.33									446.2		446.2 231.2 249.1 79.1 131.0	20
gl0613	15.6									446.3		446.3 149.1 429.2 385.1 193.1	60
gl0614	1.02									446.5		446.5 387.1 327.0 271.0 257.1	30
gl0618	1.54									448.2		448.2 106.0	20
gl0629	17.9									454.293		454.2927 313.2728 282.2793 155.0099 62.0610	30
gl0643	1.55									463.4		463.4 120.8	40
gl0648	16.2					Glycerol 1-tetradecanoate 3-phosphocholine	Lysophosphatide	C22H46NO7P	468.308	468.309	0.5	468.3087 184.0734 104.1072 86.0968 450.2963	30	Oscillatoria rosea	Rho, M. C. et al., Journal of natural products (1996) 308-309	C
gl0650	21.5									468.5		468.5 450.8	20
gl0653	9.9	InChI=1S/C24H28N2O6/c1-31-21-15-17(5-9-19(21)27)7-11-23(29)25-13-3-4-14-26-24(30)12-8-18-6-10-20(28)22(16-18)32-2/h5-12,15-16,27-28H,3-4,13-14H2,1-2H3,(H,25,29)(H,26,30)/b11-7+,12-8+	CHEMZHJQHCVLFI-MKICQXMISA-N	5321825	METLIN	Diferuloylputrescine	Phenolamides	C24H28N2O6		441.1		441.1 177.1 145.0 248.2 117.1 291.1	40	Zea mays	Moreau, R. A. et al., Lipids (2001) 839-844	B
gl0661	7.118									475.5		475.5 177.1	30
gl0664	1.62									476.2		476.2 163.1 330.2 168.2 121.1	30
gl0665	15.9									476.276		476.2761 335.2577 62.0612 304.2613 261.2203	20
gl0666	1.519									476.3		476.3 87.0 133.0 59.9	60
gl0672	5.26									477.1		477.1 315.1	10
gl0681	18.6									480.308		480.3080 339.2891 308.3000 265.4000 247.3000	20
gl0683	6.4									480.6		480.6 434.4 452.3 209.4	40
gl0709	16.489	InChI=1S/C24H48NO7P/c1-5-6-7-8-9-10-11-12-13-14-15-16-17-18-24(27)30-21-23(26)22-32-33(28,29)31-20-19-25(2,3)4/h10-11,23,26H,5-9,12-22H2,1-4H3/b11-10-/t23-/m1/s1	LFUDDCMNKWEORN-ZXEGGCGDSA-N	24779461	METLIN	LPC(1-acyl 16:1)-1	Lysophosphatide	C24H48NO7P	494.324	494.323	2.06	494.3231 184.0723 104.1067 476.3115 86.0977	30	Zea mays	Wen, W. et al., Nature Communications (2014) 3438-3447	C
gl0717	7.104									497.4		497.4 497.4	20
gl0720	7.7									500.2		500.2 161.2 308.1 193.2 133.1	40
gl0721	17.5									500.3		500.3 439.2 457.2 177.1	40
gl0726	16.6									506.4		506.4 184.1 488.3 125.1 86.1	30
gl0728	9.07				METLIN	3’,4’,5’-Tricetin-O-hexoside	Flavonoid	C24H26O12	507.15	507.15	0.78	507.1501 345.0963 330.0271 284.0650 228.1578	30	Triticum durum	Cavaliere, C. et al., Rapid Communications in Mass Spectrometry (2005) 3143-3158	C
gl0729	6.8									508		508.0 207.4	30
gl0739	20.2									510.363		510.3626 401.2882 239.2357 383.2773 127.2388	30
gl0746	11.6	InChI=1/C26H26O11/c1-13(27)33-12-21-23(30)24(31)25(35-14(2)28)26(37-21)36-17-8-9-18-20(10-17)34-11-19(22(18)29)15-4-6-16(32-3)7-5-15/h4-11,21,23-26,30-31H,12H2,1-3H3	WAYQNCRYBDCMOP-UHFFFAOYNA-N		METLIN	2'',6''-O-Diacetyloninin	Flavonoid	C26H26O11	515.155	515.155	0.8	515.1552 177.0540 145.0280 285.0723	40	Glycine max	Hosny, M. et al., Journal of natural products (2002) 805-813	D
gl0751	16									518.322		518.3222 184.0727 500.2800 60.4800 339.0000	30
gl0758	17.723				METLIN	LPC(1-acyl 18:2)-2	Lysophosphatide	C26H50NO7P	520.34	520.34	1.22	520.3404 184.0732 104.1074 502.3295 309.2770	30	Oryza sativa	Matsuda, F. et al., The Plant Journal (2012) 624-636	C
gl0759	17.37				METLIN	LPC(1-acyl 18:2)-1	Lysophosphatide	C26H50NO7P	520.34	520.339	0.9	520.3393 184.0724 104.1067 309.2775 86.0966	30	Oryza sativa	Matsuda, F. et al., The Plant Journal (2012) 624-636	C
gl0767	1.63									524.4		524.4 165.1 182.2 147.0 362.2	40
gl0769	7.45									525.5		525.5 525.5	30
gl0771	11.6					Tricin 4'-O-(threo-β-guaiacylglyceryl) ether	Flavonoid	C27H26O11	527.155	527.155	0.21	527.1549 331.0803	30	Avena sativa	Mohamed, B. et al., Phytochemistry 60 (2002) 515–520	C
gl0776	15.8									533.2		533.2 161.0 145.4 135.1 159.1	40
gl0792	9.33									545.161		545.1606 177.0540 145.0279 208.0601 321.0969	30
gl0797	12.5									547.2		547.2 383.0 147.2 231.2	20
gl0800	1.416									549.2		549.2 133.0 297.1 88.0 345.0	20
gl0801	8.3									549.4		549.4 513.2 495.1 531.2 411.1	20
gl0807	17.6									558.4		558.4 499.3	30
gl0809	7.68									564.2		564.2 547.2 85.3 89.0 177.1	20
gl0810	6.96				METLIN	Apigenin C-hexosyl-C-pentoside	Flavonoid	C26H28O14	565.155	565.155	0.21	565.1554 511.1233 547.1433 529.1334 379.0918	30	Oryza sativa	Brazier-Hicks, M. et al., The Journal of Biological Chemistry (2007) 17926-17934	C
gl0813	13.2					Tricin derivative	Flavonoid			569.2		569.2 331.0 314.9 178.9 271.1	40	Zea mays	Wen, W. et al., Nature Communications (2014) 3438-3447	B
gl0826	7.16				METLIN	Apigenin di-C-hexoside	Flavonoid	C27H30O15	595.166	595.166	0.93	595.1662 463.1230 287.0549 343.0809 449.1020	20	Oryza sativa	Brazier-Hicks, M. et al., The Journal of Biological Chemistry (2007) 17926-17934	C
gl0827	8.11				METLIN	Chrysoeriol C-hexosyl-O-pentoside	Flavonoid	C27H30O15	595.166	595.166	0.93	595.1663 433.1136 313.0706 397.0932 415.1036	30	Triticum durum	Cavaliere, C. et al., Rapid Communications in Mass Spectrometry (2005) 3143-3158	C
gl0829	15.2									595.4		595.4 193.1 149.3 237.1 385.1	50
gl0831	8.47									598.4		598.4 234.8	30
gl0841	5									609.3		609.3 188.0	50
gl0842	1.49									610.4		610.4 163.1 147.1 159.0 173.2	50
gl0849	8.18				METLIN	Chrysoeriol di-O-hexoside	Flavonoid	C28H32O16	625.176	625.177	0.46	625.1766 463.1219 301.0690 343.0797 445.1141	40	Triticum durum	Moheb, A. et al., Phytochemistry (2011) 2294–2307	C
gl0851	8.22				METLIN	Tricin O-pentosyl-O-hexoside	Flavonoid	C28H32O16		625.3		625.3 317.0 463.1 331.1	30	Zea mays	Wen, W. et al., Nature Communications (2014) 3438-3447	B
gl0872	11.2				METLIN	3',4',5'-Tricetin O-rhamnosyl-O-hexoside	Flavonoid	C30H36O16		653.187		653.1867 345.0962 507.1516 331.0819	40	Triticum durum	Harder, L. H. et al., Zeitschrift für Naturforschung (2000) 337-340	C
gl0880	7.97									664.5		664.5 604.3 491.3 265.2	30
gl0885	17.4									672.4		672.4 401.2	20
gl0891	1.37									681.1		681.1 223.2 321.1	40
gl0894	8.8					Tricin 4'-O-(threo-β-guaiacylglyceryl) ether O-hexoside	Flavonoid	C33H36O16	689.208	689.208	0.56	689.2080 527.1538 331.0805 375.1322 241.5511	50	Avena sativa	Mohamed, B. et al., Phytochemistry 60 (2002) 515–520	C
gl0900	17.2									696.2		696.2 263.2 245.2 337.1 499.2	30
gl0903	18.2									698.5		698.5 357.2	30
gl0904	18.7									698.5		698.5 357.2	30
gl0911	19.8									702.497		702.4973 227.2000 177.1125 89.0596 685.4720	50
gl0921	1.56									723		723.0 380.9	20
gl0922	7.81					C-pentosyl-apigenin O-caffeoylhexoside	Flavonoid	C35H34O17		727.1		727.1 367.1 565.0 283.2 163.1 145.1	50	Zea mays	Wen, W. et al., Nature Communications (2014) 3438-3447	B
gl0932	17									769.1		769.1 193.1	40
gl0935	8.37									777.6		777.6 717.1	50
gl0937	8.55									784.3		784.3 767.6 749.4 529.3	30
gl0956	12.9									845.4		845.4 177.1 303.0	30
gl0959	12									851.4		851.4 437.2	20
gl0971	1.36									888.7		888.7 594.7	20
gl0972	8.65									890.7		890.7 830.6 854.6 265.2 328.3	50
gl0996	1.722	InChI=1S/C4H8N2O3/c5-2(4(8)9)1-3(6)7/h2H,1,5H2,(H2,6,7)(H,8,9)/t2-/m0/s1	DCXYFEDJOCDNAF-REOHCLBHSA-N	6267	Massbank	L-Asparagine	Amino acid and derivative	C4H8N2O3		133		133.0 74.0 123.1 112.1 83.1	20			A
gl1000	1.73									138.1		138.1 102.9 100.9
gl1002	1.62	InChI=1S/C8H11NO/c9-6-5-7-1-3-8(10)4-2-7/h1-4,10H,5-6,9H2	DZGWFCGJZKJUFP-UHFFFAOYSA-N	5610	Massbank	L-Tyramine	Amino acid and derivative	C8H11NO	138.091	138.091	0.43	138.0914 121.1 103.1	30			A
gl1003	1.568	InChI=1S/C7H7NO2/c1-8-4-2-3-6(5-8)7(9)10/h2-5H,1H3	WWNNZCOKKKDOPX-UHFFFAOYSA-N	5570	Massbank	Trigonelline	Others	C7H7NO2		138.1		138.1 94.2 78.1 65.1	30			A
gl1006	1.603									146.1		146.1 87.1 60.2	30
gl1009	2.152	InChI=1S/C5H9NO4/c1-3(7)10-2-4(6)5(8)9/h4H,2,6H2,1H3,(H,8,9)/t4-/m0/s1	VZXPDPZARILFQX-BYPYZUCNSA-N	99478	Massbank	O-Acetyl-L-serine	Amino acid and derivative	C5H9NO4	148.06	148.06	0.91	148.0603 84.1 106.2 88.1	20	Oryza sativa	Chen, W. et al., Nature Genetics (2014) 714-721	B
gl1020	3.671	InChI=1S/C9H11NO2/c10-8(9(11)12)6-7-4-2-1-3-5-7/h1-5,8H,6,10H2,(H,11,12)/t8-/m0/s1	COLNVLDHVKWLRT-QMMMGPOBSA-N	6140	Massbank	L-Phenylalanine	Amino acid and derivative	C9H11NO2		166.2		166.2 120.1 103.7 93.4 72.2	20			A
gl1023	1.605	InChI=1S/C8H11NO3/c1-5-8(12)7(4-11)6(3-10)2-9-5/h2,10-12H,3-4H2,1H3	LXNHXLLTXMVWPM-UHFFFAOYSA-N	1054	Massbank	Pyridoxine	Vitamine	C8H11NO3		170.1		170.1 134.1 152.1 124.1 106.1	30			A
gl1024	1.41	InChI=1S/C6H14N4O2/c7-4(5(11)12)2-1-3-10-6(8)9/h4H,1-3,7H2,(H,11,12)(H4,8,9,10)/t4-/m0/s1	ODKSFYDXXFIFQN-BYPYZUCNSA-N	6322	Massbank	L-Arginine	Amino acid and derivative	C6H14N4O2		175.2		175.2 116.1 157.2 130.0 65.4	20			A
gl1025	2.485									177.102		177.1016 160.1 132.2 115.2 105.2 89.2	20
gl1027	0.973									177.139		177.1386 103.4 84.1	30
gl1029	4.714									180.1		180.1 120.0 103.0 90.9 76.9	40
gl1031	2.408	InChI=1S/C9H11NO3/c10-8(9(12)13)5-6-1-3-7(11)4-2-6/h1-4,8,11H,5,10H2,(H,12,13)/t8-/m0/s1	OUYCCCASQSFEME-QMMMGPOBSA-N	6057	Massbank	L-Tyrosine	Amino acid and derivative	C9H11NO3		182.2		182.2 91.2 136.2 119.3 76.9 136.2	40			A
gl1038	6.24	InChI=1S/C10H8O4/c1-13-9-4-6-2-3-10(12)14-8(6)5-7(9)11/h2-5,11H,1H3	RODXRVNMMDRFIK-UHFFFAOYSA-N	5280460	Massbank	Scopoletin	Ployphenol	C10H8O4	193.049	193.05	2.42	193.0500 178.1 150.0 133.1 105.0 91.0	40	Oryza sativa	Chen, W. et al., Nature Genetics (2014) 714-721	B
gl1040	2.207									193.133		193.1331 67.0 65.5 83.0 70.1	30
gl1043	8.689									197.081		197.0807 105.1 151.2 115.1 91.2 77.1	20
gl1044	7.967									197.08		197.0803 105.1 151.2 115.1 91.2 77.1	20
gl1045	13.745									199.133		199.1327 111.1 163.2 135.1 125.1 91.1	20
gl1046	5.586									199.06		199.0601 140.0 125.0 66.3 97.0	30
gl1047	12.255									203.091		203.0911 157.0 129.0 115.0 111.0	30
gl1049	7.996	InChI=1S/C11H9NO3/c1-6-2-3-9-7(4-6)10(13)8(5-12-9)11(14)15/h2-5H,1H3,(H,12,13)(H,14,15)	MBHYBSDKDMRZAA-UHFFFAOYSA-N	253823		4-Hydroxy-6-methylquinoline-3-carboxylic acid	Amino acid and derivative	C11H9NO3	204.065	204.065	0.59	204.0654 162.0 116.0 144.1 65.8	20	Oryza sativa	Chen, W. et al., Nature Genetics (2014) 714-721	B
gl1050	4.953	InChI=1S/C11H12N2O2/c12-9(11(14)15)5-7-6-13-10-4-2-1-3-8(7)10/h1-4,6,9,13H,5,12H2,(H,14,15)/t9-/m0/s1	QIVBCDIJIAJPQS-VIFPVBQESA-N	6305	Massbank	L-Tryptophan	Tryptamine metabolite	C11H12N2O2		205.2		205.2 146.2 118.1 170.3 188.2 91.0	20			A
gl1055	2.638									212.092		212.0921 194.2 166.1 152.2 134.1 94.1	20
gl1056	1.632	InChI=1S/C4H10N3O5P/c1-7(2-3(8)9)4(5)6-13(10,11)12/h2H2,1H3,(H,8,9)(H4,5,6,10,11,12)	DRBBFCLWYRJSJZ-UHFFFAOYSA-N	587	Massbank	Phosphocreatine	Others	C4H10N3O5P		212.1		212.1 194.1 166.1 152.2 134.1 94.1	20			A
gl1057	6.46									212.4		212.4 166.1 69.3 82.1
gl1058	16.935									213.148		213.1483 79.1 91.3 80.9 93.1	50
gl1061	6.145									217.097		217.0975 144.0 145.6 149.3 199.2	30
gl1062	7.484									218.212		218.2119 88.1 70.1 57.1	30
gl1064	5.683									219.113		219.1134 160.1 170.3 144.2 115.0	30
gl1068	4.939									221.092		221.0922 158.2 175.3 130.1 104.0	30
gl1071	19.749									223.2		223.2 149.1 209.1 97.1 85.1	20
gl1077	6.438									231		231.0 144.1 145.2 58.2 118.0	30
gl1085	1.636									241.141		241.1412 196.2 98.2 84.2	30
gl1088	1.606	InChI=1S/C9H13N3O5/c10-5-1-2-12(9(16)11-5)8-7(15)6(14)4(3-13)17-8/h1-2,4,6-8,13-15H,3H2,(H2,10,11,16)/t4-,6-,7-,8-/m1/s1	UHDGCWIWMRVCDJ-XVFCMESISA-N	6175	Massbank	Cytidine	nucleotide and derivative	C9H13N3O5	244.093	244.094	2.87	244.0937 112.1	30	Oryza sativa	Chen, W. et al., Nature Genetics (2014) 714-721	B
gl1089	12.049									244.191		244.1908 83.0 74.9 79.1 99.8	30
gl1090	11.1									244.264		244.2638 163.2 209.0 226.2 145.2	20
gl1091	5.561									245.186		245.1856 185.1 213.1 131.0 86.1	30
gl1093	9.46	InChI=1S/C13H14N2O3/c1-8(13(17)18)15-12(16)6-9-7-14-11-5-3-2-4-10(9)11/h2-5,7-8,14H,6H2,1H3,(H,15,16)(H,17,18)/t8-/m0/s1	FBDCJLXTUCMFLF-QMMMGPOBSA-N	644225	Massbank	N-(3-Indolylacetyl)-L-alanine	Amino acid and derivative	C13H14N2O3	247.108	247.107	2.11	247.1072 130.1 201.1	30			A
gl1095	7.624									249.112		249.1121 141.3 204.2 187.2 171.2 161.2	30
gl1099	7.898									251.112		251.1123 187.2 174.1 144.2 131.1 99.0	40
gl1103	2.52									254.232		254.2323 159.0 157.0 145.0 173.0	20
gl1104	1.549									255.1		255.1 123.0 65.5 69.5 79.9	20
gl1105	1.627									256.082		256.0818 124.1 210.2 155.2 96.2 80.2	10
gl1107	10.178									257.226		257.2257 161.1 175.1 147.2	20
gl1108	1.65									258.1		258.1 104.1 194.5 184.4
gl1110	19.161									258.243		258.2427 230.3 240.2 212.3 200.2 172.1	20
gl1111	7.737									262.238		262.2375 200.3 244.3 156.3 102.1	30
gl1113	6.12									263.14		263.1397 120.0 116.0 66.1 69.5	20
gl1115	13.495									265.133		265.1332 144.0 204.9 104.9 77.1	30
gl1116	1.538	InChI=1S/C12H17N4OS/c1-8-11(3-4-17)18-7-16(8)6-10-5-14-9(2)15-12(10)13/h5,7,17H,3-4,6H2,1-2H3,(H2,13,14,15)/q+1	JZRWCGZRTZMZEH-UHFFFAOYSA-N	1130	Massbank	Thiamin	Vitamine	C12H17N4OS	265.112	265.112	0.91	265.1120 122.1 175.1 144.1 113.1 81.1	20	Oryza sativa	Chen, W. et al., Nature Genetics (2014) 714-721	B
gl1119	14.712									268.1		268.1 148.2 189.2 174.2 160.2 133.1	20
gl1121	2.926									269		269.0 137.1 177.3 119.0 110.0	30
gl1127	7.04									272.113		272.1133 172.0 218.0 132.0 200.0	30
gl1128	5.68									273		273.0 255.1 65.1 75.4 219.0	20
gl1129	11.695	InChI=1S/C15H12O5/c16-9-3-1-8(2-4-9)13-7-12(19)15-11(18)5-10(17)6-14(15)20-13/h1-6,13,16-18H,7H2	FTVWIRXFELQLPI-UHFFFAOYSA-N	932	Massbank	Naringenin	Flavonoid	C15H12O5		273.1		273.1 153.0 147.0 119.0	30			A
gl1132	15.16					Apo-13-zeaxanthinone	Others	C18H26O2	275.201	275.2	0.21	275.2005 105.1 145.1 119.1 91.1	30	Oryza sativa	Chen, W. et al., Nature Genetics (2014) 714-721	B
gl1135	2.06									277.166		277.1660 174.1 227.1 65.5 71.1	20
gl1137	17.379					14,15-Dehydrocrepenynic acid	Fatty acid	C18H28O2	277.216	277.216	0.7	277.2164 93.1 135.1 107.1 79.1	30	Oryza sativa	Chen, W. et al., Nature Genetics (2014) 714-721	B
gl1138	16.64									278.248		278.2481 81.1 135.1 95.1 67.1	30
gl1139	6.615									279.171		279.1705 86.1 166.1 120.1 99.0	30
gl1141	18.485	InChI=1S/C18H30O2/c1-2-3-4-5-6-7-8-9-10-11-12-13-14-15-16-17-18(19)20/h5-10H,2-4,11-17H2,1H3,(H,19,20)/b6-5-,8-7+,10-9-	CUXYLFPMQMFGPL-BGDVVUGTSA-N	5281126	METLIN	Punicic acid	Fatty acid	C18H30O2	279.232	279.232	0.16	279.2319 95.1 123.1 109.1 81.1	30	Oryza sativa	Chen, W. et al., Nature Genetics (2014) 714-721	B
gl1142	5.408	InChI=1S/C10H12N6O4/c1-4(17)5(9(18)19)15-10(20)16-8-6-7(12-2-11-6)13-3-14-8/h2-5,17H,1H3,(H,18,19)(H3,11,12,13,14,15,16,20)	LRLURXLUACWPAF-UHFFFAOYSA-N	584483		N-(9H-Purin-6-ylcarbamoyl)threonine	nucleotide and derivative	C10H12N6O4	281.099	281.1	2.57	281.1000 162.2 221.0 191.2 136.1 120.1	20	Oryza sativa	Chen, W. et al., Nature Genetics (2014) 714-721	B
gl1143	21.8	InChI=1S/C18H32O2/c1-2-3-4-5-6-7-8-9-10-11-12-13-14-15-16-17-18(19)20/h6-7,9-10H,2-5,8,11-17H2,1H3,(H,19,20)/b7-6-,10-9-	OYHQOLUKZRVURQ-HZJYTTRNSA-N	5280450	Massbank	Linoleic acid	Fatty acid	C18H32O2		281.3		281.3 81.1 263.3 245.3 105.1 91.1	40			A
gl1145	2.955	InChI=1S/C10H13N5O5/c11-10-13-7-4(8(19)14-10)12-2-15(7)9-6(18)5(17)3(1-16)20-9/h2-3,5-6,9,16-18H,1H2,(H3,11,13,14,19)/t3-,5-,6-,9-/m1/s1	NYHBQMYGNKIUIF-UUOKFMHZSA-N	6802	Massbank	Guanosine	nucleotide and derivative	C10H13N5O5	284.099	284.098	1.93	284.0984 152.2 135.1 110.1 82.2	20			A
gl1148	4.63									285		285.0 150.0 66.5 182.1 68.5	30
gl1150	10.604	InChI=1S/C15H10O6/c16-8-4-11(19)15-12(20)6-13(21-14(15)5-8)7-1-2-9(17)10(18)3-7/h1-6,16-19H	IQPNAANSBPBGFQ-UHFFFAOYSA-N	5280445	Massbank	Luteolin	Flavonoid	C15H10O6	287.055	287.054	2.15	287.0544 153.0 135.0	30			A
gl1155	6.93									291.1		291.1 125.0 65.1 50.0 68.3	30
gl1156	17.7									291.1		291.1 249.2 233.1 203.0 65.7	30
gl1157	13.404	InChI=1S/C18H26O3/c1-2-17(20)13-10-11-15-18(21)14-9-7-5-3-4-6-8-12-16-19/h2,9,14,17-21H,1,3-8,12,16H2/b14-9+	MLGPZCOVWKAPPH-NTEUORMPSA-N	71307306		9,17-Octadecadiene-12,14-diyne-1,11,16-triol	Fatty acid	C18H26O3	291.195	291.195	0.25	291.1954 109.1 149.1 131.1 81.1	30	Oryza sativa	Chen, W. et al., Nature Genetics (2014) 714-721	B
gl1158	14.533									291.149		291.1494 143.9 103.0 157.0 273.1	30
gl1161	11.67									293.117		293.1169 149.2 243.1 180.2 126.1 102.1	20
gl1162	16.8									293.2		293.2 275.1 145.0 239.2 257.0	20
gl1164	4.468	InChI=1S/C15H22N2O4/c1-20-12-9-11(10-13(21-2)15(12)19)5-6-14(18)17-8-4-3-7-16/h5-6,9-10,19H,3-4,7-8,16H2,1-2H3,(H,17,18)/b6-5-	ZYERUQAOCQZPJW-WAYWQWQTSA-N		HMDB	N-Sinapoylputrescine	Phenolamides	C15H22N2O4	295.165	295.165	0.57	295.1654 207.2 175.2 147.2 119.0	30	Oryza sativa	Chen, W. et al., Nature Genetics (2014) 714-721	B
gl1165	6.04									295.2		295.2 150.2 201.1 159.1 99.0
gl1166	12.252									295.227		295.2267 157.0 115.0 81.1 71.1	30
gl1168	1.46									297.1		297.1 223.0 112.8 205.0 51.4	20
gl1172	11.933	InChI=1S/C16H12O6/c1-21-14-4-8(2-3-10(14)18)13-7-12(20)16-11(19)5-9(17)6-15(16)22-13/h2-7,17-19H,1H3	SCZVLDHREVKTSH-UHFFFAOYSA-N	5280666	Massbank	Chrysoeriol	Flavonoid	C16H12O6		301.1		301.1 286.0 258.1	30			A
gl1174	8.122									303.05		303.0501 153.0 257.0 229.0 137.0	30
gl1175	11.53					18-Nor-4,15-dihydroxyabieta-8,11,13-trien-7-one	Terpene	C19H26O3	303.195	303.195	0.57	303.1953 137.2 285.2 159.2 122.1 9431.0	20	Oryza sativa	Chen, W. et al., Nature Genetics (2014) 714-721	B
gl1178	6.137									304.248		304.2484 142.2 208.2 191.1 184.2 99.0	20
gl1179	1.54	InChI=1S/C12H21N3O6/c13-7(10(16)17)1-4-14-8(11(18)19)2-5-15-6-3-9(15)12(20)21/h7-9,14H,1-6,13H2,(H,16,17)(H,18,19)(H,20,21)/t7-,8-,9-/m0/s1	KRGPXXHMOXVMMM-CIUDSAMLSA-N	9882882	METLIN	Nicotianamine	Others	C12H21N3O6	304.15	304.15	0.29	304.1504 185.3 286.7 258.6 240.6 113.0	30	Oryza sativa	Chen, W. et al., Nature Genetics (2014) 714-721	B
gl1180	8.49									305		305.0 136.0 164.1 73.8 76.7	30
gl1185	5.317	InChI=1S/C15H22N4O3/c1-22-13-10-11(4-6-12(13)20)5-7-14(21)18-8-2-3-9-19-15(16)17/h4-7,10,20H,2-3,8-9H2,1H3,(H,18,21)(H4,16,17,19)/b7-5+	UBMDAKWARMURDL-FNORWQNLSA-N	46173376	METLIN	N-Feruloylagmatine	Phenolamides	C15H21N4O3	307.176	307.176	2.18	307.1758 177.2 290.1 145.2 117.0 89.0	30	Oryza sativa	Chen, W. et al., Nature Genetics (2014) 714-721	B
gl1186	4.807									307.2		307.2 248.1 160.2 131.1	30
gl1187	1.62									307.113		307.1125 186.0 204.1 158.1 226.1	30
gl1191	13.027	InChI=1S/C18H28O4/c1-2-16(19)12-8-6-7-10-14-17(20)13-9-4-3-5-11-15-18(21)22/h6-8,10,12,14,16,19H,2-5,9,11,13,15H2,1H3,(H,21,22)/b7-6+,12-8+,14-10+/t16-/m0/s1	KLFMLBSZQZVKDC-JMJILCHISA-N	22956671	HMDB	Corchorifatty acid B	Fatty acid	C18H28O4	309.206	309.206	0.12	309.2060 107.1 217.2 173.1 93.1	30	Oryza sativa	Chen, W. et al., Nature Genetics (2014) 714-721	B
gl1193	4.586									310.2		310.2 131.0 113.1 95.2 84.9	20
gl1194	4.73	InChI=1S/C12H17N5O5/c1-16(2)12-14-9-6(10(21)15-12)13-4-17(9)11-8(20)7(19)5(3-18)22-11/h4-5,7-8,11,18-20H,3H2,1-2H3,(H,14,15,21)/t5-,7?,8?,11-/m1/s1	RSPURTUNRHNVGF-VTFQDDHLSA-N	57076628	HMDB	N2,N2-Dimethylguanosine	nucleotide and derivative	C12H17N5O5	312.13	312.13	0.82	312.1305 180.2 222.2 135.1 110.1	20	Oryza sativa	Chen, W. et al., Nature Genetics (2014) 714-721	B
gl1198	5.051	InChI=1S/C18H19NO4/c1-23-17-12-14(4-8-16(17)21)5-9-18(22)19-11-10-13-2-6-15(20)7-3-13/h2-9,12,20-21H,10-11H2,1H3,(H,19,22)/b9-5+	NPNNKDMSXVRADT-WEVVVXLNSA-N	5280537	Massbank	N-Feruloyltyramine	Phenolamides	C18H19NO4	314.139	314.138	0.91	314.1384 177.2 145.2 121.2 91.0	30	Oryza sativa	Jang et. al (2004)	B
gl1200	17.59									315.2		315.2 271.2 199.1 175.1 149.1	30
gl1201	8.791									315.232		315.2319 159.3 297.2 279.3 223.2 105.2	30
gl1202	16.092									315.253		315.2528 273.2 147.2 215.0 197.2 155.2	30
gl1204	6.54									316.3		316.3 157.1 245.2 86.1 185.2	20
gl1205	1.362									317.058		317.0576 137.0 257.1 183.1 159.1 141.1	20
gl1209	15.979									317.2		317.2 147.1 299.2 281.2 173.1	30
gl1213	6.623									319.2		319.2 182.1 206.1 164.1 178.0	30
gl1214	15.657									319.2		319.2 301.1 199.1 231.2 273.1	20
gl1215	14.856									319.226		319.2263 147.1 175.1 119.1 105.1	30
gl1217	14.422									321.206		321.2061 173.2 303.2 275.2 257.3 159.2	30
gl1219	4.256					N-Feruloylspermidine	Phenolamides	C17H27N3O3	322.212	322.212	3.17	322.2115 177.2	30	Oryza sativa	Chen, W. et al., Nature Genetics (2014) 714-721	B
gl1220	5.99									323.1		323.1 203.1 245.2 217.0 175.0 143.1	20
gl1221	7.899									323.1		323.1 125.1 165.0 178.1 189.1	20
gl1223	4.851									323.139		323.1390 147.1 119.0 160.0 91.3	30
gl1226	14.063									324.4		324.4 278.2 151.0 260.1 158.0	20
gl1227	1.398									325.1		325.1 193.1 163.0 95.1	30
gl1228	4.93									325.2		325.2 150.0 148.1 161.1 217.0	30
gl1232	15.3									330.263		330.2632 277.2 52.3 69.8 74.7	20
gl1233	11.851	InChI=1S/C17H14O7/c1-22-14-3-8(4-15(23-2)17(14)21)12-7-11(20)16-10(19)5-9(18)6-13(16)24-12/h3-7,18-19,21H,1-2H3	HRGUSFBJBOKSML-UHFFFAOYSA-N	5281702	Massbank	Tricin	Flavonoid	C17H14O7	331.081	331.081	0.39	331.0811 315.0 285.0 258.0 243.0 153.0	40			A
gl1235	2.27	InChI=1S/C14H21NO8/c1-6-10(18)8(3-16)7(2-15-6)5-22-14-13(21)12(20)11(19)9(4-17)23-14/h2,9,11-14,16-21H,3-5H2,1H3/t9-,11-,12+,13-,14?/m1/s1	MDLTWTOQCHCLSZ-GQYPCLOQSA-N	54066642	Massbank	Pyridoxine O-glucoside	Vitamine	C14H21NO8	332.134	332.134	1.23	332.1344 314.2 170.1 152.2 134.1 124.1	20	Oryza sativa	Chen, W. et al., Nature Genetics (2014) 714-721	B
gl1238	6.099									332.197		332.1968 100.2 187.9 162.0	30
gl1239	15.001									333.204		333.2043 287.2 315.2 269.2 161.1	30
gl1241	5.494									334.1		334.1 188.2 270.2 170.2 146.2 130.1	30
gl1242	1.33									334.113		334.1125 137.1 241.1 155.1 99.0	20
gl1247	15.187					Kolavic acid	Terpene	C20H30O4	335.222	335.221	0.86	335.2214 147.1 299.2 281.2 119.1	30	Oryza sativa	Chen, W. et al., Nature Genetics (2014) 714-721	B
gl1248	21.71									336.312		336.3122 89.0 91.2	30
gl1249	7.194					Caffeoyl shikimic acid	Ployphenol	C16H16O8	337.092	337.09	4.45	337.0903 163.0	30	Oryza sativa	Chen, W. et al., Nature Genetics (2014) 714-721	B
gl1252	5.67									337.1		337.1 147.1 119.0 91.3
gl1253	2.3									338		338.0 86.1 132.1 69.3 62.8	30
gl1258	7.863					Arabidopyl ketoadipic acid	Others	C15H14O9	339.071	339.072	1.9	339.0717 153.0 293.0 219.0	40	Oryza sativa	Chen, W. et al., Nature Genetics (2014) 714-721	B
gl1260	6.849	InChI=1S/C16H18O8/c17-10-4-1-9(2-5-10)3-6-13(19)24-12-8-16(23,15(21)22)7-11(18)14(12)20/h1-6,11-12,14,17-18,20,23H,7-8H2,(H,21,22)/b6-3+/t11-,12-,14-,16-/m0/s1	BMRSEYFENKXDIS-MDMPXHNCSA-N	6453496	METLIN	4-O-p-Coumaroylquinic acid	Ployphenol	C16H18O8	339.107	339.108	0.46	339.1076 147.0 119.1 97.1	30	Oryza sativa	Chen, W. et al., Nature Genetics (2014) 714-721	B
gl1264	6.287									343.102		343.1021 163.1 127.1 117.1 99.1	30
gl1265	1.63									342.2		342.2 72.1 282.2 180.1 163.1 118.1	50
gl1266	13.805									343.295		343.2951 240.3 257.1 211.0 169.0 108.2	20
gl1268	3.116				METLIN	4-Pyridoxic acid O-hexoside	Vitamine	C14H19NO9		346		346.0 184.1 166.1 148.0 85.0	30	Oryza sativa	Chen, W. et al., Nature Genetics (2014) 714-721	B
gl1270	11.667									346.259		346.2589 81.1 133.1 107.1 93.1	30
gl1271	19.076									346.295		346.2950 282.2 298.2 264.2	30
gl1273	6.1									347.131		347.1308 301.1 285.2 203.1 185.2 155.1	30
gl1275	16.269									348		348.0 269.3 155.1 157.0 169.1	20
gl1276	1.629									348.07		348.0702 136.2 209.2 167.2 122.1 97.1	30
gl1278	2.682	InChI=1S/C10H13N4O8P/c15-6-4(1-21-23(18,19)20)22-10(7(6)16)14-3-13-5-8(14)11-2-12-9(5)17/h2-4,6-7,10,15-16H,1H2,(H,11,12,17)(H2,18,19,20)/t4-,6-,7-,10-/m1/s1	GRSZFWQUAKGDAV-KQYNXXCUSA-N	8582	Massbank	Inosine 5'-monophosphate	nucleotide and derivative	C10H13N4O8P		349.1		349.1 137.0 305.0 233.1	30			A
gl1279	14.711	InChI=1S/C20H28O5/c1-11-9-19-10-20(11,25)8-5-12(19)17(2)6-4-7-18(3,16(23)24)14(17)13(19)15(21)22/h12-14,25H,1,4-10H2,2-3H3,(H,21,22)(H,23,24)/t12-,13+,14-,17-,18+,19-,20-/m0/s1	CZEMYYICWZPENF-VOLTXKGXSA-N	440914	METLIN	Gibberellin A53	Terpene	C20H28O5	349.201	349.201	0.14	349.2009 331.2 303.1 285.2	20	Oryza sativa	Chen, W. et al., Nature Genetics (2014) 714-721	B
gl1281	20.378									349.271		349.2710 179.0 177.1 71.0	30
gl1282	7.701									350.217		350.2171 107.0 66.6 68.2 91.0	20
gl1285	8.563									351.249		351.2491 249.3 231.3 162.3 114.1 96.2	40
gl1286	6.969									352.3		352.3 127.0 109.0 155.0 79.0	30
gl1287	9.7					Arabidopyl shikimic acid	Others	C16H16O9	353.087	353.086	0.88	353.0864 153.0 307.1 275.1 229.0	30	Oryza sativa	Chen, W. et al., Nature Genetics (2014) 714-721	B
gl1288	16.109									353.174		353.1738 261.2 243.2 135.1 81.1	30
gl1289	6.033	InChI=1S/C20H20N2O4/c1-26-19-10-13(2-6-18(19)24)3-7-20(25)21-9-8-14-12-22-17-5-4-15(23)11-16(14)17/h2-7,10-12,22-24H,8-9H2,1H3,(H,21,25)/b7-3+	WGHKJYWENWLOMY-XVNBXDOJSA-N	5969616		N-Feruloylserotonin	Tryptamine metabolite	C20H20N2O4	353.15	353.151	3.74	353.1509 177.2 317.2 145.2 117.1 89.2	30	Oryza sativa	Chen, W. et al., Nature Genetics (2014) 714-721	B
gl1294	2.495									355.1		355.1 338.2 137.2 142.0	30
gl1297	6.834									356.155		356.1553 145.2 321.1 281.2 88.9	30
gl1298	6.772					Ferulic acid O-hexoside	Ployphenol	C16H20O9	357.118	357.118	0.02	357.1180 177.1 145.0 117.0	30	Oryza sativa	Chen, W. et al., Nature Genetics (2014) 714-721	B
gl1299	6.89									357.118		357.1180 227.3 244.3 177.1 160.2	30
gl1303	7.269									369.118		369.1180 177.1 207.1 145.1 117.1 162.2	30
gl1307	6.568									374.181		374.1810 195.1 177.1 137.1	30
gl1309	7.181									374.181		374.1808 137.1 223.2 188.2 144.1 122.1	40
gl1312	4.737	InChI=1S/C16H23N5O6/c1-8(4-22)2-3-17-14-10-15(19-6-18-14)21(7-20-10)16-13(26)12(25)11(24)9(5-23)27-16/h2,6-7,9,11-13,16,22-26H,3-5H2,1H3,(H,17,18,19)/b8-2+/t9-,11-,12+,13-,16+/m1/s	VYRAJOITMBSQSE-GIHYWFGSSA-N	25243916	METLIN	trans-zeatin N-glucoside	nucleotide and derivative	C16H23N5O6	382.172	382.17	4.49	382.1704 220.2 336.1 202.2 185.2 136.2	20			B
gl1317	6.661									388.256		388.2560 89.2 371.2 327.1 236.2 177.3	30
gl1319	6.213	InChI=1S/C17H24O9/c1-23-10-6-9(4-3-5-18)7-11(24-2)16(10)26-17-15(22)14(21)13(20)12(8-19)25-17/h3-4,6-7,12-15,17-22H,5,8H2,1-2H3/b4-3+/t12?,13-,14-,15?,17+/m1/s1	QJVXKWHHAMZTBY-HSQUYPLRSA-N	24847743		Syringenone	Terpene	C17H24O9	390.176	390.176	0.38	390.1760 165.1 193.1 133.1 105.1	30	Oryza sativa	Chen, W. et al., Nature Genetics (2014) 714-721	B
gl1322	10.27									394.244		394.2438 161.1 179.0 66.0 95.0	20
gl1323	3.227									394.3		394.3 147.0 179.0 137.0 119.0	30
gl1324	7.06									394.208		394.2080 179.1 161.1 137.0 150.1	30
gl1326	8.241									394.4		394.4 235.1 309.2 201.1 137.2 120.1	30
gl1327	4.354									395.5		395.5 263.0 162.1 219.0 72.8	30
gl1330	6.182									397.147		397.1471 353.1 311.1 199.3 177.2	30
gl1331	5.446					N-p-Coumaroylputrescine derivative	Phenolamides			398.2		398.2 147.1 344.8 236.2 187.2 119.1	40	Oryza sativa	Chen, W. et al., Nature Genetics (2014) 714-721	B
gl1332	6.487									398.2		398.2 183.1 201.1 119.0 137.0	40
gl1335	3.764					Adenosine O-ribose	nucleotide and derivative			400.2		400.2 136.1 268.2 175.2 121.1	30	Oryza sativa	Chen, W. et al., Nature Genetics (2014) 714-721	B
gl1338	8.913					Apigenin C-pentoside	Flavonoid	C20H18O9	403.102	403.104	3.34	403.1037 367.1 385.1 337.1 313.1 297.1	30	Oryza sativa	Chen, W. et al., Nature Genetics (2014) 714-721	B
gl1342	1.564									404.3		404.3 61.9	40
gl1343	8.452									404.288		404.2880 123.0 181.1 189.1 71.4	20
gl1344	9.52					Tricin derivative	Flavonoid			405.1		405.1 331.1 315.1 287.1 270.1 258.1	20	Oryza sativa	Chen, W. et al., Nature Genetics (2014) 714-721	B
gl1345	8.899									406.1		406.1 250.0 268.0 66.6 68.5	20
gl1346	6.027	InChI=1S/C16H20O11/c17-3-8-10(18)11(19)12(20)16(26-8)27-15-9-5(1-2-6(9)13(21)22)7(4-25-15)14(23)24/h2,4-5,8-12,15-20H,1,3H2,(H,21,22)(H,23,24)/t5-,8-,9+,10-,11+,12-,15+,16+/m1/s1	AYRQUPRKTDTPEN-SQQPMCIGSA-N	44583801		Ixoside	Terpene	C16H20O11	406.134	406.134	0.48	406.1342 249.1 207.1 165.1 127.0	30	Oryza sativa	Chen, W. et al., Nature Genetics (2014) 714-721	B
gl1347	6.771					Tuberonic acid hexoside	Others	C18H28O9	406.207	406.207	0.62	406.2074 227.1 209.1 191.1 167.1	30	Oryza sativa	Chen, W. et al., Nature Genetics (2014) 714-721	B
gl1349	3.256									406.4		406.4 155.0 138.9 170.1 172.1	40
gl1352	20.492									409.274		409.2741 221.3 299.1 157.2 145.1 105.1	20
gl1353	4.13									409.4		409.4 166.0 67.4 88.9 347.3	30
gl1355	8.042									410.3		410.3 126.9 159.0 116.0 161.0	40
gl1356	5.892					Threonyl carbamoyl adenosine	nucleotide and derivative	C15H20N6O8	413.142	413.141	1.06	413.1411 162.1 281.1 201.2 136.1 99.0	40	Oryza sativa	Chen, W. et al., Nature Genetics (2014) 714-721	B
gl1359	5.481									415.118		415.1178 122.0 132.0 163.0 283.8	20
gl1362	5.75									417		417.0 255.1 167.4 91.0
gl1364	10.123	InChI=1S/C21H20O9/c22-9-16-18(25)19(26)20(27)21(30-16)29-15-7-11(23)6-14-17(15)12(24)8-13(28-14)10-4-2-1-3-5-10/h1-8,16,18-23,25-27H,9H2/t16?,18-,19+,20?,21-/m1/s1	IRHAYEHCEVRWSB-NFRVFMFJSA-N	44257625	METLIN	Toringin	Flavonoid	C21H20O9	417.118	417.118	0.74	417.1177 255.1 209.1 181.2 167.2 153.2	20	Oryza sativa	Chen, W. et al., Nature Genetics (2014) 714-721	B
gl1365	8.536					methylApigenin C-pentoside	Flavonoid	C21H20O9	417.118	417.118	0.22	417.1181 297.1 335.0 381.0	30	Oryza sativa	Chen, W. et al., Nature Genetics (2014) 714-721	B
gl1366	15.483									418.25		418.2504 351.2 277.0 147.0 151.2	20
gl1367	4.379									418.2		418.2 221.0 147.1 159.1 144.2	20
gl1370	5.878	InChI=1S/C20H18O10/c21-7-16-17(26)18(27)20(30-16)29-15-6-10-12(24)4-9(22)5-14(10)28-19(15)8-1-2-11(23)13(25)3-8/h1-6,16-18,20-21,26-27H,7H2,(H3-,22,23,24,25)/p+1/t16-,17-,18+,20?/m1/s1	SBBFXSBQYRSIPP-FFELKDMISA-O	54296382	Massbank	Cyanidin 3-O-arabinopyranoside	Flavonoid	C20H19O10	419.097	419.097	0.23	419.0972 357.0 287.0 275.2	20	Oryza sativa	Chen, W. et al., Nature Genetics (2014) 714-721	B
gl1376	1.635									422.2		422.2 171.0 260.2 243.0 143.1 97.1	30
gl1377	3.094									422.2		422.2 171.1 260.2 246.0 143.1 97.1	30
gl1378	9.301									423.09		423.0898 379.0 227.1 337.0	20
gl1379	19.213									423.31		423.3104 331.3 349.3 179.1 123.1	30
gl1381	6									424		424.0 155.0 181.0 149.0 199.0	50
gl1382	9.43									424.254		424.2536 91.0 303.0 66.6 71.2	40
gl1383	16.126									426.262		426.2615 285.2 286.6 290.3 288.5	20
gl1386	7.07									428.4		428.4 184.0 410.2 68.8 235.1	30
gl1387	10.012					methylapigenin C-rhamnoside	Flavonoid	C22H22O9	431.135	431.134	1.4	431.1344 359.1 395.1 335.1 311.1 281.2	30	Oryza sativa	Chen, W. et al., Nature Genetics (2014) 714-721	B
gl1388	9.169									433.113		433.1130 271.1 415.0 313.1 253.3 153.2	30
gl1389	9.2	InChI=1S/C21H20O10/c22-8-14-16(25)17(26)19(28)21(31-14)29-11-5-6-12-13(7-11)30-20(18(27)15(12)24)9-1-3-10(23)4-2-9/h1-7,14,16-17,19,21-23,25-28H,8H2/t14?,16-,17+,19?,21-/m1/s1	JHCRUHWDZPSZCT-FGSASLNCSA-N	44258675	METLIN	Resokaempferol 7-O-hexoside	Flavonoid	C21H20O10	433.113	433.114	1.8	433.1137 271.1 379.2 313.1 153.2	30	Oryza sativa	Chen, W. et al., Nature Genetics (2014) 714-721	B
gl1391	7.846	InChI=1S/C21H20O10/c22-7-14-17(26)19(28)20(29)21(31-14)16-11(25)6-13-15(18(16)27)10(24)5-12(30-13)8-1-3-9(23)4-2-8/h1-6,14,17,19-23,25-29H,7H2/t14-,17-,19+,20-,21+/m1/s1	MYXNWGACZJSMBT-VJXVFPJBSA-N	162350	Massbank	Apigenin 6-C-glucoside	Flavonoid	C21H20O10	433.113	433.113	0.29	433.1128 283.1 313.1 337.1 367.1 397.1	30			A
gl1392	8.786	InChI=1S/C21H20O10/c22-8-16-18(26)19(27)20(28)21(31-16)29-11-5-12(24)17-13(25)7-14(30-15(17)6-11)9-1-3-10(23)4-2-9/h1-7,16,18-24,26-28H,8H2/t16-,18-,19+,20-,21?/m1/s1	KMOUJOKENFFTPU-MKJMBMEGSA-N	12304093	Massbank	Apigenin 7-O-glucoside	Flavonoid	C21H20O10	433.113	433.113	0.18	433.1130 271.1 415.0 313.1 253.3 153.2	20			A
gl1393	9.113									434.115		434.1148 252.0 388.1 219.2 201.2	30
gl1395	7.828				METLIN	Naringenin C-hexoside	Flavonoid	C21H22O10		435.1		435.1 285.1 195.0	30	Oryza sativa	Chen, W. et al., Nature Genetics (2014) 714-721	B
gl1396	8.812	InChI=1S/C21H22O10/c22-8-16-18(26)19(27)20(28)21(31-16)29-11-5-12(24)17-13(25)7-14(30-15(17)6-11)9-1-3-10(23)4-2-9/h1-6,14,16,18-24,26-28H,7-8H2/t14-,16+,18+,19-,20+,21+/m0/s1	DLIKSSGEMUFQOK-SFTVRKLSSA-N	92794	Massbank	Naringenin 7-O-glucoside	Flavonoid	C21H22O10		435.1		435.1 273.1 153.0 147.0	30			A
gl1403	8.607									440.246		440.2456 283.2 319.2 301.2 265.3 255.3	30
gl1404	2.53									440.3		440.3 132.0 188.0 259.0 322.0	20
gl1407	3.648									441.149		441.1495 176.1 193.0 158.1 218.1	20
gl1410	4.49									442.4		442.4 299.1 176.1 220.1 236.0	30
gl1412	12.294									445.15		445.1496 177.2 86.2 132.1 145.3	20
gl1413	8.042					methylApigenin C-hexoside	Flavonoid	C22H22O10	447.129	447.129	1.63	447.1286 297.1 351.0 323.0 327.1	40	Oryza sativa	Chen, W. et al., Nature Genetics (2014) 714-721	B
gl1416	5.205	InChI=1S/C21H20O11/c22-7-16-17(27)18(28)19(29)21(32-16)31-15-6-10-12(25)4-9(23)5-14(10)30-20(15)8-1-2-11(24)13(26)3-8/h1-6,16-19,21-22,27-29H,7H2,(H3-,23,24,25,26)/p+1/t16-,17-,18+,19-,21-/m1/s1	RKWHWFONKJEUEF-GQUPQBGVSA-O	441667	Massbank	Cyanidin 3-O-glucoside	Flavonoid	C21H20O11		449.1		449.1 287.0 245.0 231.3 213.3 137.1	30			A
gl1417	7.163	InChI=1S/C21H20O11/c22-6-14-17(27)19(29)20(30)21(32-14)16-11(26)5-13-15(18(16)28)10(25)4-12(31-13)7-1-2-8(23)9(24)3-7/h1-5,14,17,19-24,26-30H,6H2/t14-,17-,19+,20-,21+/m1/s1	ODBRNZZJSYPIDI-VJXVFPJBSA-N	114776	Massbank	Luteolin 6-C-glucoside	Flavonoid	C21H20O11	449.108	449.108	0.08	449.1078 299.2 339.1 329.1 283.2	30			A
gl1418	4.8									449.1		449.1 227.2 245.2	30
gl1419	8.756	InChI=1S/C21H20O11/c22-7-13-15(26)17(28)18(29)21(31-13)32-20-16(27)14-11(25)5-10(24)6-12(14)30-19(20)8-1-3-9(23)4-2-8/h1-6,13,15,17-18,21-26,28-29H,7H2/t13-,15-,17+,18-,21+/m1/s1	JPUKWEQWGBDDQB-QSOFNFLRSA-N	5282102	Massbank	Kaempferol 3-O-glucoside	Flavonoid	C21H20O11		449.1		449.1 287.1	30			A
gl1426	10.473									453.104		453.1043 313.1 407.1 331.2 284.2 269.1	50
gl1430	10.56									455.119		455.1190 273.0434 409.0931 243.0228 109.0282
gl1431	9.889									455.217		455.2174 177.1 279.2 145.2 117.1 89.3	40
gl1433	6.849									459.351		459.3513 208.1 371.1 327.0 279.1 182.1	40
gl1436	7.29					methylLuteolin C-hexoside	Flavonoid	C22H22O11	463.123	463.123	0.19	463.1234 313.1 367.0 343.0	30	Oryza sativa	Chen, W. et al., Nature Genetics (2014) 714-721	B
gl1438	8.987				METLIN	Chrysoeriol 7-O-hexoside	Flavonoid	C22H22O11	463.123	463.123	0.19	463.1234 301.1 286.3 258.4	30	Oryza sativa	Chen, W. et al., Nature Genetics (2014) 714-721	B
gl1439	8.094				METLIN	Chrysoeriol C-hexoside	Flavonoid	C22H22O11	463.123	463.124	0.89	463.1239 313.1 367.0 343.0 298.0	40	Oryza sativa	Chen, W. et al., Nature Genetics (2014) 714-721	B
gl1444	9				METLIN	Tricetin O-hexoside	Flavonoid	C21H20O12		465		465.0 303.0	30	Oryza sativa	Chen, W. et al., Nature Genetics (2014) 714-721	B
gl1446	8.359	InChI=1S/C22H24O11/c1-30-13-3-2-9(4-11(13)25)14-7-12(26)18-15(31-14)5-10(24)6-16(18)32-22-21(29)20(28)19(27)17(8-23)33-22/h2-6,14,17,19-25,27-29H,7-8H2,1H3	QSLBWGKNSBMTJL-UHFFFAOYSA-N	18625123	METLIN	Hesperetin 5-O-glucoside	Flavonoid	C22H24O11		465.1		465.1 303.1	30			A
gl1447	5.293									465.103		465.1030 303.1 405.2 257.1 229.1 153.1	30
gl1448	4.507									466.1		466.1 147.0 225.0 231.0 233.1	30
gl1449	6.611					N', N''-p-Coumaroyl, Feruloylspermidine	Phenolamides	C26H33N3O5	468.249	468.25	2.15	468.2503 204.2 234.1 147.2 177.2 292.2	40	Oryza sativa	Chen, W. et al., Nature Genetics (2014) 714-721	B
gl1453	7.107									469.132		469.1315 317.1 337.1 289.3 229.1 181.1	40
gl1455	9.054									472.317		472.3170 293.7 406.8 350.2 237.1	30
gl1458	5.537									474.173		474.1732 327.0 345.2 259.2 150.2	30
gl1459	8.58									476.2		476.2 223.1 332.1 312.1 190.1 162.1	30
gl1460	16.346									476.277		476.2766 335.3 415.2 261.2 62.1	30
gl1461	9.082									476.3		476.3 223.1 332.1 312.1 190.1 162.1	30
gl1463	8.263					methylChrysoeriol C-hexoside	Flavonoid	C23H24O11	477.139	477.139	0.29	477.1390 297.2 459.2 441.3 411.3 381.4	40	Oryza sativa	Chen, W. et al., Nature Genetics (2014) 714-721	B
gl1464	10.878					methylChrysoeriol 5-O-hexoside	Flavonoid	C23H24O11	477.139	477.14	0.97	477.1396 315.0 441.1 381.1 357.1 327.1	20	Oryza sativa	Chen, W. et al., Nature Genetics (2014) 714-721	B
gl1465	9.901									477.4		477.4 331.0 315.0 327.0 381.0	20
gl1468	8.242					methylquercetin O-hexoside	Flavonoid	C22H22O12		479		479.0 317.1 355.0 461.2	40	Oryza sativa	Chen, W. et al., Nature Genetics (2014) 714-721	B
gl1471	10.796									479.134		479.1342 461.2 355.0 427.0	40
gl1472	7.447					Selgin 5-O-hexoside	Flavonoid	C22H22O12	479.118	479.118	0.58	479.1182 317.1 460.9 302.1 274.2	20	Oryza sativa	Chen, W. et al., Nature Genetics (2014) 714-721	B
gl1473	6.159									480.223		480.2231 209.1 177.1 149.1 121.1	30
gl1474	8.446									480.4		480.4 159.5	30
gl1476	10.169					1-O-Palmitoylhexitol	Fatty acid	C27H44O7	481.316	481.316	0.46	481.3162 283.3 463.3 301.3 201.3 189.3	40	Oryza sativa	Chen, W. et al., Nature Genetics (2014) 714-721	B
gl1478	12.085									481.315		481.3149 283.2 189.1 159.1 175.1	30
gl1480	6.246									482.238		482.2383 193.2 211.2 167.2 150.2 105.1	40
gl1481	9.774									482.3		482.3 285.1 69.4 104.2	20
gl1482	4.676									483.3		483.3 321.2 303.0 285.1 218.1	20
gl1483	6.22				METLIN	N', N''-Feruloyl, Caffeoylspermidine	Phenolamides	C26H33N3O6	484.244	484.242	4.37	484.2421 220.1 177.1 163.0 147.0	30	Oryza sativa	Chen, W. et al., Nature Genetics (2014) 714-721	B
gl1484	5.977									486.183		486.1828 205.0 109.0 81.0 96.2	30
gl1485	7.633									486.217		486.2171 163.0 99.0 103.0	20
gl1486	16.229									487.175		487.1745 291.1 323.1	30
gl1487	1.57									488.9		488.9 147.0 130.0 81.0 149.8	20
gl1501	9.421									497.311		497.3107 335.3 261.1 173.3 161.2	40
gl1502	11.903					Tricin 4'-O-(syringyl alcohol)ether	Flavonoid	C26H24O10	497.144	497.144	0.05	497.1442 331.0 315.1 270.0 320.8	40	Oryza sativa	Chen, W. et al., Nature Genetics (2014) 714-721	B
gl1504	17.477	InChI=1S/C27H44O8/c1-22(2,32)9-8-20(30)25(5,33)19-7-11-26(34)16-12-21(31)27(35)14-18(29)17(28)13-24(27,4)15(16)6-10-23(19,26)3/h12,15,17-20,28-30,32-35H,6-11,13-14H2,1-5H3/t15-,17-,18+,19-,20+,23+,24+,25+,26+,27+/m0/s1	GMFLGNRCCFYOKL-ACCCYTKYSA-N	441833	METLIN	Polypodine B	Terpene	C27H44O8	497.311	497.311	0.01	497.3109 335.3 261.2 135.1 91.0	30	Oryza sativa	Chen, W. et al., Nature Genetics (2014) 714-721	B
gl1505	6.745					N', N''-DiFeruloylspermidine	Phenolamides	C27H35N3O6	498.26	498.261	1.89	498.2608 177.2 323.0 234.0 145.0 117.0	30	Oryza sativa	Chen, W. et al., Nature Genetics (2014) 714-721	B
gl1510	8.675									503.191		503.1909 311.1 279.1 175.1 137.1	30
gl1512	4.967									505.1		505.1 187.9 163.0 213.0	30
gl1513	7.713									506.3		506.3 187.0 231.0 167.0 175.2	40
gl1517	10.401									507.4		507.4 291.2 149.0 273.2 177.1	20
gl1520	10.929									509.146		509.1462 355.0 491.1 321.9	60
gl1523	6.273					Limocitrin O-hexoside	Flavonoid	C23H24O13	509.129	509.131	4.39	509.1312 347.1 331.0 287.1 231.2 203.2	30	Oryza sativa	Chen, W. et al., Nature Genetics (2014) 714-721	B
gl1525	7.219									510.2		510.2 337.1 305.1 290.1 277.1 234.2	30
gl1527	8.475									510.233		510.2331 189.1 313.1 207.1 137.1	30
gl1528	5.729									510.5		510.5 151.0 265.2 295.0 223.2	30
gl1529	12.95					Tricin 4'-O-(syringyl alcohol)ether derivative	Flavonoid			511.2		511.2 331.1 315.1 287.1 270.1 177.2	40	Oryza sativa	Chen, W. et al., Nature Genetics (2014) 714-721	B
gl1531	7.636									512.3		512.3 211.2 480.3 193.2 165.2 150.2	20
gl1535	9.702									515.249		515.2489 191.2 261.2 177.1 145.2 133.1	30
gl1537	13.121									517.1		517.1 167.2 291.0 321.2	30
gl1541	9.762									519.151		519.1512 423.0 327.0 367.0 357.0	30
gl1546	10.7					Naringenin O-malonylhexoside	Flavonoid	C24H24O13		521		521.0 273.0	30	Oryza sativa	Chen, W. et al., Nature Genetics (2014) 714-721	B
gl1547	9.33									521		521.0 511.8 228.2 362.2	20
gl1548	7.877									521.165		521.1651 359.2 374.1 201.2 145.2	30
gl1549	6.588									521.3		521.3 163.2 185.4	20
gl1556	9.668									525.5		525.5 309.2 291.1 149.0	30
gl1559	8.163									531.243		531.2431 149.0 207.0 189.0 161.2	50
gl1565	19.1									534.366		534.3656 263.1 337.2 245.2 407.1	30
gl1567	7.617					di-C,C-pentosyl-apigenin	Flavonoid	C25H26O13	535.145	535.144	1.53	535.1438 499.3 481.3 433.4 381.5 349.7	20	Oryza sativa	Chen, W. et al., Nature Genetics (2014) 714-721	B
gl1568	1.51									535.2		535.2 193.0 213.0 81.9 164.0	20
gl1569	9.42					Tricin 5-O-hexoside derivative	Flavonoid	C24H22O14	535.108	535.109	1.63	535.1091 331.1 315.0 287.1 270.1 233.2	30	Oryza sativa	Chen, W. et al., Nature Genetics (2014) 714-721	B
gl1572	7.888									538.228		538.2284 311.1 341.1 175.1 137.1	30
gl1573	6.38									538.3		538.3 207.0 175.0 169.9	40
gl1579	13.257									541.171		541.1710 331.0 314.9 269.9 137.0	40
gl1581	8.986									542.3		542.3 217.2 449.2 395.2 249.2	30
gl1583	1.571									543.131		543.1314 381.1 363.0 494.5	30
gl1584	4.925									543.3		543.3 205.2 336.1 177.1 160.2	30
gl1588	15.307									546.5		546.5 405.2 289.2 387.1 179.1	30
gl1589	13.625									547.196		547.1964 147.0 383.2 487.2 455.1 319.2	30
gl1592	5.68									549.1		549.1 177.0 339.9 531.3	30
gl1595	1.507									549.3		549.3 207.0 138.7 82.9 219.3	30
gl1597	7.892									550.3		550.3 209.1 151.0 173.1 133.1	20
gl1600	9.296									551.1		551.1 181.1 86.6 149.0 169.9	40
gl1601	7.207					di-C,C-pentosyl-luteolin	Flavonoid	C25H26O14	551.139	551.14	0.49	551.1398 497.1 515.2 407.1 395.1 365.1	30	Oryza sativa	Chen, W. et al., Nature Genetics (2014) 714-721	B
gl1603	6.836									552.302		552.3017 175.1 165.0 191.0 358.0	30
gl1604	8.356									552.4		552.4 325.2 158.1 307.0 201.0	30
gl1608	2.469									553.4		553.4 160.1 156.6 221.0 66.8	60
gl1609	7.897									554.223		554.2231 251.1 233.1 189.1 85.0	30
gl1610	8.77									554.3		554.3 233.0 215.0 189.1 187.0	30
gl1612	9.486									557.165		557.1654 331.0 315.1 287.2 270.2 258.2	30
gl1613	7.302					N', N''-DiSinapoylspermidine	Phenolamides	C29H39N3O8	558.281	558.282	1.27	558.2817 207.2 189.2 177.3 137.2	30	Oryza sativa	Chen, W. et al., Nature Genetics (2014) 714-721	B
gl1615	10.098									563.4		563.4 285.0 261.0 253.0 178.2	40
gl1618	10.1					Selgin O-malonylhexoside	Flavonoid	C25H24O15		565		565.0 317.0	30	Oryza sativa	Chen, W. et al., Nature Genetics (2014) 714-721	B
gl1619	8.317					C-pentosyl-apigenin O-hexoside	Flavonoid	C26H28O14	565.155	565.155	0.39	565.1554 367.1 403.0 337.1 313.1 283.0	30	Oryza sativa	Chen, W. et al., Nature Genetics (2014) 714-721	B
gl1624	7.448									568.3		568.3 243.0 261.0 195.0 433.0	30
gl1625	5.85									568.4		568.4 209.1 173.1 227.1 191.1	30
gl1628	8.52									569.2		569.2 431.0 401.0 259.0 353.0	30
gl1630	9.865									570.5		570.5 184.1 452.2 434.1 412.1	40
gl1631	12.224									575.2		575.2 299.0 271.0 210.9 225.0	20
gl1632	8.556									577.155		577.1552 337.1 545.2 397.2 207.2 147.2	30
gl1633	8.03									578.1		578.1 339.0 177.0 145.0 321.0	20
gl1634	8.33									579.1		579.1 271.1 433.3
gl1637	7.439									579.171		579.1714 525.2 561.2 379.2 337.2 325.2	30
gl1641	6.259									581.4		581.4 545.1 509.1 527.1 491.1	20
gl1643	6.651									584.2		584.2 263.2 566.2 548.2 398.1 368.2	30
gl1644	5.71									584.205		584.2049 325.0 230.9 436.2 454.1	30
gl1645	7.978									584.234		584.2344 263.1 281.0 159.0 217.0	40
gl1646	8.407									584.2		584.2 249.1 184.0 301.0 341.1	30
gl1647	16.298									585.4		585.4 423.3 331.0 173.1 179.0	30
gl1649	15.539									588.365		588.3646 184.0 570.5 68.9 72.6	40
gl1651	12.44					3’,4’,5’-Tricetin O-malonylhexoside	Flavonoid	C27H28O15		593.1		593.1 345.1 330.1 312.1 284.1	30	Oryza sativa	Chen, W. et al., Nature Genetics (2014) 714-721	B
gl1652	7.921									593.2		593.2 575.2 473.1 395.1 311.1	30
gl1662	7.616	InChI=1S/C28H38O13/c1-35-17-8-14(9-18(36-2)22(17)31)26-16(10-29)15(12-39-26)5-13-6-19(37-3)27(20(7-13)38-4)41-28-25(34)24(33)23(32)21(11-30)40-28/h6-9,15-16,21,23-26,28-34H,5,10-12H2,1-4H3/t15-,16-,21+,23+,24-,25+,26+,28-/m0/s1	QCRRVIOGKBUFSM-HEZPOBQYSA-N	46889358		Manglieside E	Others	C28H38O13	600.265	600.265	0.23	600.2652 249.1 267.1 180.1	30	Oryza sativa	Chen, W. et al., Nature Genetics (2014) 714-721	B
gl1667	8.516	InChI=1S/C28H32O15/c1-10-21(32)23(34)25(36)27(40-10)39-9-19-22(33)24(35)26(37)28(43-19)41-12-6-14(30)20-15(31)8-16(42-18(20)7-12)11-3-4-13(29)17(5-11)38-2/h3-8,10,19,21-30,32-37H,9H2,1-2H3	FVWCQCCVDNGNPX-UHFFFAOYSA-N	14374725	HMDB	Chrysoeriol 7-O-rutinoside	Flavonoid	C28H32O15	609.181	609.181	0.17	609.1814 301.1 463.1 327.1 286.1	40	Oryza sativa	Chen, W. et al., Nature Genetics (2014) 714-721	B
gl1670	6.826					C-hexosyl-luteolin O-hexoside	Flavonoid	C27H30O16	611.161	611.161	0.39	611.1609 299.0 449.1 353.4 329.6	50	Oryza sativa	Chen, W. et al., Nature Genetics (2014) 714-721	B
gl1671	6.123									611.161		611.1613 473.1 425.1 395.1 341.1	30
gl1672	9.09									611.4		611.4 449.2 285.1 353.0 137.0	30
gl1675	5.665									614.2		614.2 355.0 231.0 484.1 293.0	30
gl1676	5.385									614.5		614.5 185.1 213.0 387.1 440.2	60
gl1678	6.42									616.261		616.2607 383.1 167.0 205.0 217.0	30
gl1684	5.992					di-C,C-hexosyl-methylluteolin	Flavonoid	C28H32O16	625.176	625.177	0.46	625.1766 607.2 463.2 391.1 367.1 343.1	20	Oryza sativa	Chen, W. et al., Nature Genetics (2014) 714-721	B
gl1686	4.657									629.2		629.2 467.2 611.1 313.0 287.4	40
gl1691	7.175									635.436		635.4363 209.3 480.2 198.2 177.3 149.2	30
gl1692	1.563									637.4		637.4 133.1 325.2 295.1 188.2 163.1	40
gl1694	8.41					Tricin O-rhamnosyl-O-hexoside	Flavonoid	C29H34O16		639.1		639.1 330.6 493.2 315.1 270.5				B
gl1695	9.934									639.3		639.3 433.1 313.1 283.0 175.1 147.1	30
gl1696	10.129									641.2		641.2 315.0	30
gl1697	1.46									641.072		641.0715 222.9 225.0 298.9 262.9	40
gl1699	10.383									642.6		642.6 247.2 177.2 163.1 283.2	40
gl1700	9.96					Tricin 5-O-hexoside derivative	Flavonoid			643.1		643.1 331.0 481.1 357.1 315.1 151.1	20	Oryza sativa	Chen, W. et al., Nature Genetics (2014) 714-721	B
gl1702	11.274					Tricin derivative	Flavonoid			647.2		647.2 331.0 315.0 270.1 157.2	20	Oryza sativa	Chen, W. et al., Nature Genetics (2014) 714-721	B
gl1704	8.784									653.3		653.3 151.2 323.2 291.1 199.1 137.1	50
gl1705	9.783					O-malonylhexoside derivative	Flavonoid			653.3		653.3 405.1	40	Oryza sativa	Chen, W. et al., Nature Genetics (2014) 714-721	B
gl1707	7.553					Tricin 5-O-hexosyl-O-hexoside	Flavonoid	C29H34O17	655.187	655.188	1.57	655.1879 330.9 475.0 373.1 315.2 287.1	20	Oryza sativa	Chen, W. et al., Nature Genetics (2014) 714-721	B
gl1710	8.715					Tricin O-hexosyl-O-hexoside	Flavonoid	C29H34O17	655.187	655.186	1.03	655.1862 331.1 493.1 201.2	40	Oryza sativa	Chen, W. et al., Nature Genetics (2014) 714-721	B
gl1711	9.21					Luteolin C-sinapoylhexoside	Flavonoid	C32H30O15		655.2		655.2 207.2 449.1 355.1 329.1 299.2	40	Oryza sativa	Chen, W. et al., Nature Genetics (2014) 714-721	B
gl1712	9.312									655.213		655.2128 329.0 241.0 330.9 153.0	40
gl1714	9.619									657.183		657.1826 495.2 537.1 245.2 275.0	40
gl1715	3.533									658.3		658.3 166.1 120.0 72.6 391.0	30
gl1716	8.759					Tricin 4'-O-(syringyl alcohol) ether 5-O-hexoside	Flavonoid	C32H34O15	659.197	659.195	2.5	659.1954 331.0 623.3 497.1 315.0 209.3	40	Oryza sativa	Chen, W. et al., Nature Genetics (2014) 714-721	B
gl1717	9.969					Tricin 4'-O-(syringyl alcohol) ether O-hexoside	Flavonoid	C32H34O15	659.197	659.196	1.29	659.1962 331.1 527.0 497.2 315.2 270.2	50	Oryza sativa	Chen et. al (2013)	B
gl1720	9.343									661		661.0 331.9 259.0 499.0 173.2	50
gl1721	9.29									662.4		662.4 177.0 145.0 380.8 72.4	50
gl1722	1.57									665.3		665.3 323.0 251.0 62.8 99.8	20
gl1723	10.514					Tricin O-sinapoylpentoside	Flavonoid	C33H32O15	669.181	669.183	2.85	669.1833 331.0 523.1 315.1 301.2 270.1	40	Oryza sativa	Chen, W. et al., Nature Genetics (2014) 714-721	B
gl1724	7.891					Picramnioside F	Others	C33H34O15	671.197	671.197	0.07	671.1970 509.0 627.3 609.3 491.1 355.1	30	Oryza sativa	Chen, W. et al., Nature Genetics (2014) 714-721	B
gl1725	9.131					Tricin O-hexoside derivative	Flavonoid	C33H34O15	671.197	671.197	0.82	671.1965 509.1 631.4 491.1 331.1	30	Oryza sativa	Chen, W. et al., Nature Genetics (2014) 714-721	B
gl1726	10.44									671.3		671.3 331.0 357.1 315.1 241.2
gl1728	7.757									672.5		672.5 189.0 207.1 157.2 240.1	50
gl1730	10.623									683.199		683.1991 207.0 315.0 327.0 354.9	40
gl1731	9.81									685.2		685.2 287.0 175.1 283.9 289.4	40
gl1733	19.252									687.5		687.5 655.3 575.5 627.2 267.0	30
gl1735	10.091					Tricin 4'-O-(β-guaiacylglyceryl) ether O-hexoside	Flavonoid	C33H36O16	689.208	689.208	0.86	689.2082 331.0 527.1 375.2 242.2 181.2	50	Oryza sativa	Chen, W. et al., Nature Genetics (2014) 714-721	B
gl1742	1.633									695.3		695.3 353.0 208.9 334.9 435.9	20
gl1743	16.099									696.347		696.3468 358.2 615.3 277.1	30
gl1748	14.047									701.187		701.1866 453.2 547.1 529.2 315.1 175.2	40
gl1749	9.052									703.2		703.2 541.2 355.0 331.1 315.0 167.1	30
gl1750	9.829									703.6		703.6 181.0 189.1 219.1 201.0	50
gl1751	10.318					N', N'', N'''-DiFeruloyl,Sinapoylspermidine	Phenolamides	C38H45N3O10		704.1		704.1 177.2 145.1 109.0	30	Oryza sativa	Chen, W. et al., Nature Genetics (2014) 714-721	B
gl1754	10.564									709.195		709.1948 207.2 529.4 291.1 175.2 147.1	20
gl1755	9.195					C-pentosyl-apigenin O-p-coumaroylhexoside	Flavonoid	C35H34O16	711.192	711.192	0.09	711.1919 147.1 549.2 367.1 337.1 313.1	50	Oryza sativa	Chen, W. et al., Nature Genetics (2014) 714-721	B
gl1757	8.251									712.4		712.4 515.1 677.2 243.0 272.1	30
gl1758	1.389									713		713.0 223.2	50
gl1759	10.431									713.4		713.4 491.1 551.0 50.4 303.0	40
gl1761	7.08									716.4		716.4 233.0 189.0 250.9 649.4	40
gl1762	10.175									719.2		719.2 331.0 207.0 177.0 175.0	40
gl1763	9.041									724.245		724.2454 485.2 242.3	30
gl1766	8.771					C-pentosyl-apigenin O-caffeoylhexoside	Flavonoid	C35H34O17	727.187	727.187	0	727.1869 163.2 283.2 367.0 145.1 565.0	50	Oryza sativa	Chen, W. et al., Nature Genetics (2014) 714-721	B
gl1767	8.444					C-pentosyl-apigenin O-rhamnosyl-O-hexoside	Flavonoid	C33H42O18		727.2		727.2 419.1 284.0 331.2 256.1	30	Oryza sativa	Chen, W. et al., Nature Genetics (2014) 714-721	B
gl1770	10.549					Tricin O-hexoside derivative	Flavonoid			729.205		729.2053 331.0 493.2 315.0 567.1	40	Oryza sativa	Chen, W. et al., Nature Genetics (2014) 714-721	B
gl1773	20.699									740.6		740.6 543.4 599.5 335.2 209.0	30
gl1774	9.226					C-pentosyl-apeignin O-feruloylhexoside	Flavonoid	C36H36O17	741.202	741.203	0.28	741.2027 177.1 145.1 283.3 367.2	40	Oryza sativa	Chen, W. et al., Nature Genetics (2014) 714-721	B
gl1775	8.595					C-hexosyl-apigenin O-p-coumaroylhexoside	Flavonoid	C36H36O17	741.202	741.203	0.28	741.2027 147.2 579.3 367.1 337.0 207.2	50	Oryza sativa	Chen, W. et al., Nature Genetics (2014) 714-721	B
gl1779	1.41									749		749.0 222.9 209.0 345.0 165.9	50
gl1782	9.13									754.255		754.2555 515.2 719.0 272.2 109.1 81.1	30
gl1784	8.556									755.5		755.5 327.0 720.2 297.0	50
gl1785	7.513					C-hexosyl-luteolin O-p-coumaroylhexoside	Flavonoid	C36H36O18	757.197	757.197	0.28	757.1972 147.1 595.3 395.1 329.0 299.0	60	Oryza sativa	Chen, W. et al., Nature Genetics (2014) 714-721	B
gl1786	7.804					C-hexosyl-apigenin O-caffeoylhexoside	Flavonoid	C36H36O18	757.197	757.197	0.28	757.1972 163.2 366.8 337.0 433.0 283.0	30	Oryza sativa	Chen, W. et al., Nature Genetics (2014) 714-721	B
gl1787	7.509					C-hexosyl-apigenin O-hexosyl-O-hexoside	Flavonoid	C33H40O20	757.219	757.219	0.7	757.2191 595.2 366.8 337.0 433.0 283.0	30	Oryza sativa	Chen, W. et al., Nature Genetics (2014) 714-721	B
gl1788	7.899					C-hexosyl-apigenin O-hexosyl-O-hexoside	Flavonoid	C33H40O20		757.4		757.4 739.1 577.1 637.3	30	Oryza sativa	Chen, W. et al., Nature Genetics (2014) 714-721	B
gl1789	9.422									759.211		759.2110 597.2 699.3 462.1 315.1 207.2	30
gl1791	9.484									768.5		768.5 193.0 211.0 167.0 181.0	60
gl1792	8.924									770.3		770.3 513.1 323.0 259.0 717.2	30
gl1794	8.196					C-hexosyl-chrysoeriol O-p-coumaroylhexoside	Flavonoid	C37H38O18	771.213	771.213	0.14	771.2132 147.2 343.1	30	Oryza sativa	Chen, W. et al., Nature Genetics (2014) 714-721	B
gl1796	8.236					C-hexosyl-apigenin O-feruloylhexoside	Flavonoid	C37H38O18	771.213	771.213	0.14	771.2132 177.1 433.1 337.0 591.1 145.1	40	Oryza sativa	Chen, W. et al., Nature Genetics (2014) 714-721	B
gl1799	13.689									773.2		773.2 177.2 653.4 462.2 331.0 147.2	30
gl1801	7.845					C-hexosyl-chrysoeriol O-caffeoylhexoside	Flavonoid	C37H38O19	787.208	787.208	0.25	787.2082 463.1 625.2 343.1 163.0	30	Oryza sativa	Chen, W. et al., Nature Genetics (2014) 714-721	B
gl1802	7.577					C-hexosyl-luteolin O-feruloylhexoside	Flavonoid	C37H38O19	787.208	787.208	0.25	787.2082 449.1 383.1 329.1 177.1	30	Oryza sativa	Chen, W. et al., Nature Genetics (2014) 714-721	B
gl1803	17.811									791.45		791.4499 534.3 453.3 335.3 277.1	30
gl1805	6.945									795.5		795.5 409.1 209.0 407.1 601.2	30
gl1808	9.673					Smiglaside A	Ployphenol	C36H42O19	796.266	796.266	0.44	796.2662 557.2 761.3 187.0 515.0	30	Oryza sativa	Chen, W. et al., Nature Genetics (2014) 714-721	B
gl1809	9.02									796.5		796.5 383.1 181.0 401.1 217.0	40
gl1812	9.405									798.4		798.4 193.0 211.0 181.0 209.0	60
gl1814	6.43									799.3		799.3 411.0 265.0 292.1 367.0	30
gl1816	9.442					Chrysoeriol O-feruloylhexosyl-O-hexoside	Flavonoid	C38H40O19		801		801.0 301.1 639.2 463.1 177.2	50	Oryza sativa	Chen, W. et al., Nature Genetics (2014) 714-721	B
gl1817	8.193					C-hexosyl-chrysoeriol O-feruloylhexoside	Flavonoid	C38H40O19	801.224	801.224	0.81	801.2243 177.1 343.1 313.1	50	Oryza sativa	Chen, W. et al., Nature Genetics (2014) 714-721	B
gl1818	9.23									901.3		801.3 301.0 207.0 175.1 275.0
gl1821	8.449									812.4		812.4 193.0 161.0 549.1 149.0	30
gl1823	10.077									824.6		824.6 211.0 193.0 181.0 149.0	40
gl1825	8.714									826.3		826.3 401.1 808.4 191.0 153.0	30
gl1826	9.208					Tricin 4'-O-(β-guaiacylglyceryl) ether O-hexoside derivative	Flavonoid			837.1		837.1 331.2 639.7 675.2 526.9	60	Oryza sativa	Chen, W. et al., Nature Genetics (2014) 714-721	B
gl1827	10.685					Smiglaside C	Ployphenol	C38H44O20	838.276	838.277	0.71	838.2770 247.1 557.2 229.1 187.1	30	Oryza sativa	Chen, W. et al., Nature Genetics (2014) 714-721	B
gl1828	12.271									838.3		838.3 557.1 177.0 145.0 303.0	20
gl1830	9.072									840.6		840.6 472.3 642.3 149.1	30
gl1831	1.57									845.4		845.4 161.0 182.4 221.0 280.8	40
gl1832	10.361									847.4		847.4 347.0 177.0 355.0 145.0	30
gl1833	19.1									848.503		848.5027 489.3 229.1 335.2 184.1	30
gl1834	7.662					Tricin 4'-O-(β-guaiacylglyceryl) ether 5-O-hexosyl-O-hexoside	Flavonoid			851.6		851.6 331.0 329.0 671.2 527.2	60	Oryza sativa	Chen, W. et al., Nature Genetics (2014) 714-721	B
gl1835	17.556									851.6		851.6 537.3 184.0 574.5 337.0	40
gl1836	10.355									854.6		854.6 187.0 555.2 229.0 323.0	50
gl1838	11.6									863.2		863.2 701.3 453.0 547.1 599.2	30
gl1839	7.04									866.9		866.9 565.1 283.9 409.0 51.9	20
gl1845	19.819									890.6		890.6 531.4 335.1 271.1 253.1	30
gl1846	8.018									915.2		915.2 469.1 675.2 617.3 451.1 379.2	30
gl1848	7.142					C-hexosyl-apigenin O-hexosyl-O-hexosyl-O-hexoside	Flavonoid	C39H50O25		919.2		919.2 471.1 799.1 679.2 661.2 621.2	50	Oryza sativa	Chen, W. et al., Nature Genetics (2014) 714-721	B
gl1849	8.052									931.4		931.4 469.0 451.0 485.0 379.0	40
gl1879	12.5123									179.2		179.2 91.2 161.2 119.2 105.2	30
gl1936	12.3552									229.2		229.2 147.2 119.1 105.1 91.1	20
gl1937	12.5177									232.2		232.2 161.2 133.1 119.2 95.1	20
gl1939	18.5413	InChI=1S/C15H22O2/c1-14(2)7-4-8-15(3)12(10-17)11(9-16)5-6-13(14)15/h5,9-10,12-13H,4,6-8H2,1-3H3/t12-,13-,15+/m0/s1	AZJUJOFIHHNCSV-KCQAQPDRSA-N	72503	METLIN	Polygodial	Terpene	C15H22O2	235.169	235.169	0.67	235.1691 179.2 189.2 161.2 119.1	30	Oryza sativa	Chen, W. et al., Nature Genetics (2014) 714-721	B
gl1968	2.84856									258.2		258.2 84.1 212.2 129.2 104.2	50
gl1980	15.9143									254.3		254.3 81.2 177.1 149.1 109.2	30
gl1989	7.73694									262.2		262.2 176.2 244.2 147.1 118.1	30
gl1991	22.0478									263.1		263.1 83.1 171.2 143.1 101.1	20
gl2006	3.53656									270.2		270.2 137.1 166.2 97.1 85.1	30
gl2014	13.2308									272.1		272.1 257.1 242.1 228.2 214.2	30
gl2032	19.0836									277.2		277.2 235.2 219.3 179.2 159.2	30
gl2048	16.248									288.2		288.2 277.3 203.1 106.1 88.1	30
gl2051	20.1552									298.3		298.3 95.1 210.5 230.4 268.3 282.3	30
gl2060	5.3781									293.2		293.2 177.2 275.2 145.1 114.1	20
gl2067	16.699									295.3		295.3 111.1 105.1 91.1 81.1	30
gl2112	16.672									309.3		309.3 291.3 273.3 223.3 161.2	20
gl2122	6.45611									316.3		316.3 161.1 193.2 133.1 105.1	30
gl2123	7.74247									321.2		321.2 164.1 182.2 136.2 122.1	30
gl2130	2.39253									332.2		332.2 152.2 314.2 134.1 109.1	40
gl2133	5.68352									326.1		326.1 236.2 290.2 272.2 190.2	30
gl2135	7.24138									331.1		331.1 169.2 151.2 109.1 81.1	20
gl2143	1.07014									333		333.0 157.1 273.1 213.1 183.1	30
gl2154	9.26054									335.2		335.2 164.2 182.2 136.1 122.1	30
gl2178	5.29323									351.2		351.2 177.2 189.1 171.2 145.1	30
gl2181	7.20116									350.3		350.3 278.3 332.3 314.3 296.3	30
gl2184	5.39704									348.1		348.1 169.2 151.2 123.2 109.1	20
gl2195	5.71958									360.2		360.2 163.2 131.1 103.2 77.2	10
gl2217	8.42176									371.2		371.2 209.3 269.1 165.2 151.2	30
gl2219	16.0911									371.4		371.4 268.3 356.0 282.3	30
gl2223	5.99624									376.1		376.1 127.1 358.2 159.0 109.1	60
gl2226	6.68408	InChI=1S/C17H20N4O6/c1-7-3-9-10(4-8(7)2)21(5-11(23)14(25)12(24)6-22)15-13(18-9)16(26)20-17(27)19-15/h3-4,11-12,14,22-25H,5-6H2,1-2H3,(H,20,26,27)/t11-,12+,14-/m0/s1	AUNGANRZJHBGPY-SCRDCRAPSA-N	493570	Massbank	Vitamin B2	Vitamine	C17H20N4O6		377.1		377.1 243.2 198.1 172.2 137.1	30	Oryza sativa	Chen, W. et al., Nature Genetics (2014) 714-721	B
gl2231	15.3425	InChI=1S/C20H20O7/c1-22-12-8-6-11(7-9-12)14-10-13(21)15-16(23-2)18(24-3)20(26-5)19(25-4)17(15)27-14/h6-10H,1-5H3	ULSUXBXHSYSGDT-UHFFFAOYSA-N	68077	Massbank	Tangeretin	Flavonoid	C20H20O7	373.128	373.128	0.59	373.1284 343.2 297.6 271.6 183.5	40	Oryza sativa	Chen, W. et al., Nature Genetics (2014) 714-721	B
gl2247	7.04457									373.2		373.2 216.2 300.2 240.2 225.2	40
gl2271	14.3259									403.2		403.2 373.2 327.2 301.1 183.1	30
gl2277	18.8371									399.4		399.4 296.3 381.4 319.2 97.1	20
gl2284	6.86152									410.2		410.2 162.2 213.2 177.2 144.2	30
gl2300	3.05467									416.2		416.2 139.1 254.1 177.1 116.1	30
gl2335	6.87211									428.2		428.2 177.1 145.1 266.1 213.5	30
gl2336	6.06708									420.3		420.3 163.1 177.2 137.1	20
gl2341	7.28518									422.3		422.3 161.2 207.2 177.2 137.1	30
gl2369	7.56117									433.2		433.2 403.2 181.4 221.4 193.4	30
gl2380	17.2961									440.4		440.4 299.3 422.3 268.4 169.2	20
gl2398	4.91959									448.2		448.2 259.2 406.2 284.2 202.2	60
gl2407	8.30446									444.2		444.2 265.2 247.2 229.2 173.2	20
gl2421	4.31422									453.3		453.3 160.2 409.3 202.1 143.1	40
gl2442	18.6141									454.2		454.2 313.3 282.3 155.1 99.1	30
gl2443	20.6054									458.5		458.5 441.4 315.3 247.3 165.2	20
gl2445	8.71255									459.2		459.2 309.1 393.1 339.1 190.2	30
gl2453	3.75129									466.2		466.2 166.2 391.1 301.1 120.1	20
gl2481	8.08144									469.2		469.2 191.2 307.2 147.3 451.3 415.2	50
gl2492	1.67247									476.5		476.5 116.1 134.1 88.1 84.0 130.1	40
gl2507	9.07402									479.2		479.2 347.1 461.0 332.1 317.1	20
gl2519	17.1587									478.2		478.2 337.3 307.0 81.0 95.0	20
gl2543	8.86037									496.3		496.3 231.1 375.1 291.1 127.1	30
gl2574	19.2841									502.4		502.4 459.2 441.2 339.3 200.3	30
gl2580	9.57943									511.3		511.3 494.3	20
gl2583	8.57781									509.2		509.2 347.1 377.1 332.1 312.1	20
gl2589	1.15691									517.1		517.1 438.8	30
gl2592	4.77636									518.3		518.3 419.8	30
gl2600	8.95828									523.3		523.3 360.8 345.7 505.5	20
gl2614	4.26222									538.4		538.4 333.8 231.5 181.4 155.2	30
gl2619	9.12827									538.3		538.3 137.2 314.3 359.3 219.4 291.0	60
gl2631	1.4647									541.2		541.2 398.9 213.2 297.5 443.3	30
gl2642	10.5182									551.4		551.4 287.0	20
gl2646	7.26216									551.2		551.2 191.2 161.3 133.1 105.1 533.5	20
gl2657	7.3124					di-C,C-hexosyl-apigenin	Flavonoid	C27H30O15	595.166	595.166	0.26	595.1659 432.8 577.4 559.4 283.5 409.4	30	Oryza sativa	Chen, W. et al., Nature Genetics (2014) 714-721	B
gl2684	7.87443					C-rhamnosyl-Chrysoeriol C-hexoside	Flavonoid	C28H32O15		609.3		609.3 313.0 507.1 352.8 396.8	60			B
gl2743	18.0304									629.4		629.4 569.2 597.2 541.2 513.4	40
gl2755	19.6654									643.4		643.4 583.2 555.0 509.3 527.2	30
gl2759	1.4647									649.1		649.1 550.9 491.0 294.7 392.6	20
gl2775	1.194									657		657.0 578.8	30
gl2781	7.18841									655.3		655.3 493.2 373.1 535.1	30
gl2783	8.28795									655.2		655.2 347.0 331.7 315.6 287.8 153.3	30
gl2796	2.40212									664.3		664.3 524.2 136.3 204.5 427.7	30
gl2797	4.99708									665.2		665.2 188.0 146.2 159.4 205.5 464.1	60
gl2810	7.24459									671.1		671.1 347.0	30
gl2815	9.93632									669.1		669.1 523.2	20
gl2816	8.6332									669.2		669.2 360.8 344.8 227.3	40
gl2818	12.6087									673.4		673.4 551.3 504.1 522.4 457.9	30
gl2820	18.0798									672.6		672.6 313.1 257.3 221.4 654.4 149.3	40
gl2842	8.69795									686.5		686.5 249.1 187.4 219.5 159.3 668.5	30
gl2855	5.07935									693.6		693.6 188.0 146.3 159.3 335.4 205.4	60
gl2890	5.05853									709.5		709.5 187.9	60
gl2922	8.05062									725.4		725.4 595.2 707.4 231.8 285.8	20
gl2923	5.84965									727.4		727.4 383.0 505.1 511.0 527.2	30
gl2968	1.31959									749.2		749.2 689.2 223.4 267.4 411.6 367.5	30
gl3064	5.07181									807.3		807.3 188.2 146.2 205.5 441.6 527.5	50
gl3073	7.83111									817.3		817.3 346.9 331.1 655.3 755.4	30
gl3101	10.2631									835.4		835.4 713.4 680.4 771.4 641.4	40
gl3234	4.99361									409.2		409.2 409.2	30
gl3322	1.20699									745.8		745.8 745.8	30

## Sheet: Table S2
Supplementary Table 2 Metabolic quantification data of 60 rice accessions under drought and normal conditions
rice accession ID	Sub-population	water-conditions	Biological replications	gl0008	gl0011	gl0014	gl0023	gl0048	gl0049	gl0061	gl0068	gl0078	gl0081	gl0088	gl0098	gl0105	gl0117	gl0124	gl0125	gl0134	gl0143	gl0148	gl0153	gl0155	gl0157	gl0159	gl0166	gl0179	gl0191	gl0193	gl0194	gl0205	gl0211	gl0216	gl0219	gl0235	gl0236	gl0238	gl0248	gl0258	gl0260	gl0261	gl0265	gl0268	gl0269	gl0272	gl0276	gl0287	gl0297
20	japonica	drought	REP1	7.06622e+06	1.9607e+06	7.95851e+06	821856	1.30673e+06	1.95934e+06	2.9717e+06	3.38331e+07	892094	5.99792e+06	8.96583e+06	863181	816382	333589	1.04e+06	150297	517580	936345	6.43861e+06	99088.3	56294.6	975724	33990.7	140934	3.55437e+06	459809	370579	598871	1.4652e+06	155368	491203	708479	4.03489e+06	613162	814909	1.16954e+07	37871.5	46219.1	2.1184e+06	640644	921337	27335.3	430322	117687	114849	212835
20	japonica	drought	REP2	1.23652e+07	2.6928e+06	1.3063e+07	639914	2.22182e+06	1.48187e+06	4.7911e+06	4.40831e+07	828281	6.27846e+06	1.36241e+07	653351	856021	303918	603209	170987	321449	623564	1.53664e+07	104854	103568	575553	39739.6	130059	5.88781e+06	366092	1.73385e+06	143432	2.17572e+06	295512	681601	318476	4.51353e+06	367976	745202	1.16217e+07	51373.1	30874.6	2.66131e+06	461393	505118	17421.8	786481	139327	105424	360370
20	japonica	normal	REP1	1.37294e+06	665197	607569	113446	565699	1.2862e+06	4.00898e+06	1.5971e+07	1.06754e+06	5.17625e+06	740682	596651	422842	455933	1.01806e+06	110303	363571	164556	73587.6	114730	69122.7	174617	25978	130775	148360	257805	904600	75902.4	1.93169e+06	45871.6	573555	512797	6778.26	94747.1	236689	1.1271e+07	39956.7	25251.1	2.34823e+06	378470	158646	19237.5	40070.3	12181.6	46455.3	189881
20	japonica	normal	REP2	1.26454e+06	601181	462118	43891	858933	911298	3.43915e+06	1.57722e+07	702037	5.23406e+06	687466	439687	313763	493509	1.0083e+06	136488	251292	159690	70817.2	134598	65295.8	171405	25921.1	129318	122602	186464	529586	41440.1	2.28812e+06	107209	738602	401712	4388.12	69663.4	410517	1.11476e+07	53335	17691.3	2.47685e+06	331648	141134	16001.5	34207.5	10565.5	29078	184119
24	indica	drought	REP1	1.37497e+06	577151	1.14127e+06	43497.9	204174	1.68215e+06	2.33421e+06	1.19039e+07	393956	6.55512e+06	2.06341e+06	1.01355e+06	138731	186096	421737	90799.6	964233	216959	216583	134980	113999	125028	34990.3	77752.6	3.98042e+06	189233	391383	36453.7	1.90187e+06	402880	1.4485e+06	696963	834448	431568	267232	1.19499e+07	44193.2	15159.9	2.16937e+06	437180	173040	5345.81	94161.7	54792.3	34722.3	230462
24	indica	drought	REP2	1.29311e+06	728556	1.21034e+06	35406.3	312623	2.11326e+06	2.9708e+06	1.57546e+07	612727	7.01963e+06	2.14514e+06	1.02468e+06	258434	196190	370174	127344	263622	306170	647654	136515	46382	223626	41647.7	128887	2.08118e+06	149392	50021.2	18275.6	2.09036e+06	364090	2.05465e+06	368357	611157	345433	315148	1.10765e+07	65341.8	22051.6	3.24205e+06	585492	321679	7961.37	194828	105384	38126.1	360472
24	indica	normal	REP1	1.67732e+06	276414	3.71984e+06	24396.3	314874	2.33906e+06	4.7623e+06	4.15635e+06	330118	4.44902e+06	1.25792e+06	554558	74243.6	294974	309057	59174.9	327427	309622	86008.4	99998.4	91639.1	154148	23270.4	92398	685173	428524	330717	19174.5	2.05283e+06	208440	950014	569981	137933	89558.6	74037.3	1.21134e+07	55462.8	20124.4	2.56005e+06	239148	257030	4272.58	104919	19697.1	33925.4	140057
24	indica	normal	REP2	989151	360614	5.05117e+06	21047.9	336736	2.52122e+06	6.04396e+06	4.5091e+06	374258	4.59509e+06	1.84653e+06	496531	93168.2	306382	382373	59877.5	391195	344832	60658.4	89497.1	86710.5	159389	21071.8	103178	855680	302254	705115	21623.8	2.59015e+06	100846	894041	498247	15973.2	63089	68106.2	1.19885e+07	41188.8	17109.8	2.90567e+06	253977	183978	2126.42	139670	32030	35641.9	113977
32	indica	drought	REP1	4.30327e+06	2.04412e+06	4.23446e+06	765780	1.76146e+06	2.59862e+06	3.91922e+06	3.88011e+07	839288	5.00213e+06	9.30714e+06	1.40038e+06	865716	297847	1.75772e+06	79181.9	1.66107e+06	721468	2.73359e+06	159835	160807	527909	30495.6	128298	1.8705e+06	280526	703873	1.51316e+06	1.86371e+06	75989.9	1.72792e+06	2.27425e+06	41946.5	2.26486e+06	314269	1.15363e+07	59860.2	45028.1	2.4521e+06	363383	1.38108e+06	13445.6	112084	128861	48205.4	462499
32	indica	drought	REP2	4.3269e+06	7.06251e+06	5.62493e+06	2.54902e+06	1.45061e+06	2.63205e+06	3.60469e+06	4.1686e+07	707745	3.71467e+06	6.94846e+06	1.83728e+06	871814	257385	1.20605e+06	61299.7	287127	1.4056e+06	2.4166e+06	75988.5	227920	968533	20732.4	119937	1.27407e+06	425984	2.4632e+06	706111	2.66647e+06	72540.7	1.75409e+06	285230	436404	590526	266179	1.08262e+07	80732.5	31741.9	3.40605e+06	249057	2.03062e+06	6764.28	2.31966e+06	211997	218386	860803
32	indica	normal	REP1	3.08654e+06	1.49189e+06	4.92862e+06	210127	952135	2.0905e+06	2.41876e+06	2.75015e+07	818771	3.62105e+06	3.43554e+06	1.32976e+06	293730	422745	790274	91502.4	384321	550940	603704	93311	159143	216839	17877.4	127485	338662	446827	1.27357e+06	60987.3	2.05076e+06	47665.6	1.13186e+06	503678	22439.8	100632	117133	1.1142e+07	99372.8	20692.4	2.25197e+06	214844	418506	5024.58	807629	61033.5	115730	214895
32	indica	normal	REP2	2.78934e+06	1.51428e+06	4.92203e+06	193172	870134	2.11398e+06	2.55623e+06	2.77504e+07	820249	3.79283e+06	3.65063e+06	1.41707e+06	327786	425117	808841	100983	400968	545217	629179	87540.8	165469	267538	17173.9	109225	341404	473192	973915	55374.5	2.04333e+06	45784	1.1172e+06	503865	26352.7	109160	109719	1.11209e+07	108800	22647.5	2.4516e+06	196535	396076	4897.8	674172	42981.6	109478	230773
36	japonica	drought	REP1	8.71927e+06	2.70091e+06	1.21104e+07	820247	1.12025e+06	1.72908e+06	2.65452e+06	1.16321e+07	1.02933e+06	5.0303e+06	8.21361e+06	2.20981e+06	1.46234e+06	485902	637371	175049	916335	1.5356e+06	1.68195e+07	222092	239300	1.06572e+06	28712.7	126491	367681	26259.8	1.72102e+06	761224	1.58159e+06	6432.44	2.9601e+06	1.27958e+06	743137	466638	240160	1.1626e+07	187368	104729	2.14291e+06	373896	1.4946e+06	21234.3	1.10689e+06	99381.6	225548	1.44487e+06
36	japonica	drought	REP2	9.50192e+06	2.60478e+06	1.29961e+07	980156	1.21077e+06	1.67448e+06	2.64375e+06	1.30376e+07	1.02149e+06	5.26847e+06	7.2727e+06	2.14372e+06	1.55669e+06	420253	683763	185206	895957	1.20897e+06	1.75491e+07	190642	259737	1.17352e+06	28261.6	135263	378297	39559.9	1.73974e+06	835003	1.48152e+06	8325.16	3.16964e+06	1.14059e+06	800585	406841	336248	1.10458e+07	170631	101922	2.30493e+06	402190	1.43801e+06	23500	1.11152e+06	124233	195782	1.38349e+06
36	japonica	normal	REP1	787655	558089	447744	85199.2	448990	826668	2.58818e+06	5.06254e+06	399867	4.30168e+06	607693	1.24033e+06	425612	768536	534178	44056.9	636738	201556	96679.3	254545	195946	484478	21045	143185	62148.3	89996	525307	88473.1	2.62254e+06	4710.96	4.84912e+06	496993	7788.36	49059	116806	1.16736e+07	174878	33266.4	3.12762e+06	507464	223570	7380.09	14775.6	21022.3	34276.7	198874
36	japonica	normal	REP2	924513	742021	455634	59444.4	608534	789383	3.01168e+06	1.36002e+07	405026	4.16747e+06	385928	1.0916e+06	243733	910415	716378	63195	770953	180388	117404	302353	176048	279293	19167.3	157273	73400.2	70364.9	783983	35645.4	2.64553e+06	2896.78	3.53729e+06	952164	2516.15	91096.2	164687	1.12878e+07	54790.7	41368.7	3.24785e+06	346965	147133	5782.23	15021.5	18138	29841.1	178762
38	indica	drought	REP1	6.41874e+06	2.01711e+06	5.54256e+06	992967	1.55928e+06	2.11283e+06	3.15453e+06	2.12237e+07	801343	9.0277e+06	8.20263e+06	2.24837e+06	1.23291e+06	433635	474345	131630	818424	961350	1.23846e+07	272814	168419	609781	52530.7	125181	3.40991e+06	373828	1.5074e+06	532179	1.56957e+06	83783.5	864104	1.35676e+06	2.0085e+06	395923	227529	1.11341e+07	53518.2	51286.4	2.15108e+06	842529	1.14032e+06	10511.8	406306	132483	294264	905053
38	indica	drought	REP2	6.34968e+06	2.20944e+06	5.63627e+06	819026	1.62881e+06	2.0757e+06	2.95139e+06	1.49466e+07	822640	6.11486e+06	6.60683e+06	1.62684e+06	1.08558e+06	371790	667267	103290	270934	591328	1.32413e+07	181295	144847	579740	33221.1	120161	1.7892e+06	331878	1.74607e+06	457446	2.09418e+06	118999	1.25897e+06	294973	1.71955e+06	394298	409646	1.18568e+07	90981.1	36643.7	2.73724e+06	371139	1.43414e+06	8051.83	625220	188958	301640	509958
38	indica	normal	REP1	574985	334358	3.46476e+06	25492.2	312668	2.00258e+06	2.49859e+06	7.16144e+06	400721	5.65632e+06	722751	739448	272916	401086	374529	55810.8	282200	210628	100357	53280.4	48921.6	259210	27062.7	91321.5	1.36697e+06	391952	1.26608e+06	26704.6	1.81565e+06	44436.7	576391	434498	3181.12	68685.6	110780	1.19426e+07	144064	31814.4	2.12941e+06	416002	248738	4880.63	69459.7	9982.6	43703.2	82923.5
38	indica	normal	REP2	460911	384058	1.72128e+06	17212	423617	1.99361e+06	3.00534e+06	1.01414e+07	645759	5.13715e+06	406620	838536	180864	632242	476770	72471.1	335187	237919	74673.3	78839.1	77614.2	189768	21009.8	113625	782103	373182	1.37381e+06	35473.5	2.45623e+06	53270.7	638371	427999	6656.49	67203.8	100725	1.24737e+07	75452.3	33540.8	3.12507e+06	256472	231597	1990.08	95582.8	9482.74	20739.8	120854
39	indica	drought	REP1	1.16343e+06	875909	2.71544e+06	22200.2	133838	1.98174e+06	3.27488e+06	8.25942e+06	322332	6.11879e+06	2.68995e+06	935417	99008.9	403690	451278	79169.2	578304	391915	194587	146310	82669	123212	29894.9	83331.7	999190	250464	1.35201e+06	26447.8	1.62646e+06	1.29456e+06	1.51207e+06	1.1973e+06	266095	243062	301477	1.22801e+07	109681	12977.5	2.07697e+06	430418	243101	8328.79	60698.9	14742.5	19077.5	273891
39	indica	drought	REP2	1.36155e+06	873022	1.50507e+06	16808.6	145021	1.97064e+06	3.11655e+06	8.11464e+06	334894	6.68068e+06	2.38338e+06	813040	120046	338646	526588	73879.8	669757	329084	236038	119675	69349	138520	36476.7	104742	1.31878e+06	291698	1.32951e+06	17969.5	1.58318e+06	1.27152e+06	2.10248e+06	1.34418e+06	279979	284664	340454	1.18773e+07	118286	13047.3	2.42493e+06	446172	246648	4539.63	56403.6	15554.3	17684.7	379188
39	indica	normal	REP1	4.47972e+06	1.56313e+06	7.84036e+06	1.70836e+06	249797	2.83929e+06	5.58423e+06	1.53623e+07	400408	5.83352e+06	1.49503e+07	1.52933e+06	278623	401668	546192	48344.9	321969	1.1831e+06	3.61816e+06	47623.3	275762	1.39353e+06	31174.2	112528	652959	211024	2.86669e+06	3.83686e+06	1.92342e+06	43038.4	1.22676e+06	506911	28089.1	179776	130048	1.23836e+07	278026	109038	2.87081e+06	170680	4.06852e+06	12181.2	267986	45293	75529.2	778787
39	indica	normal	REP2	3.27701e+06	783635	4.54261e+06	846521	313180	1.90663e+06	4.68203e+06	1.26281e+07	321635	5.78101e+06	1.23056e+07	1.80385e+06	166288	350695	387106	49512.1	318646	867216	877030	76840.1	83129.1	1.44234e+06	29260.1	96646.4	601601	143577	1.63512e+06	1.64547e+06	1.80551e+06	17063	1.55741e+06	535981	16285.7	64250.7	108693	1.24932e+07	364202	97455.8	2.4089e+06	194729	3.66726e+06	9106.31	110781	25211.9	55398.9	226756
45	indica	drought	REP1	6.71505e+06	1.49994e+06	6.99233e+06	452897	2.00076e+06	1.78362e+06	4.09235e+06	2.07186e+07	832340	6.45854e+06	9.55327e+06	1.01181e+06	797487	443523	512153	128120	799650	1.01893e+06	1.47423e+07	141968	97555.8	552640	37261.8	156748	1.23791e+06	156556	1.73978e+06	253760	1.73506e+06	11095.5	745944	1.58309e+06	3.49536e+06	427671	298360	1.20635e+07	213785	48361.3	1.99342e+06	605311	1.4048e+06	4898.52	425576	70073.8	219003	552204
45	indica	drought	REP2	8.78189e+06	1.6809e+06	7.28373e+06	661546	2.60978e+06	1.85987e+06	4.57437e+06	1.5157e+07	772131	5.99691e+06	8.68128e+06	1.17328e+06	1.14086e+06	386582	502514	105265	323312	885606	1.45857e+07	121815	114916	537994	33323.9	142640	679101	218405	992188	311349	1.9814e+06	38550.2	917342	262287	1.02205e+06	355002	275156	1.12226e+07	169480	34926.1	2.4177e+06	432265	1.32022e+06	8361.26	583307	78200.5	87185.8	663488
45	indica	normal	REP1	864646	324128	1.07046e+07	41125	386085	2.51261e+06	4.28216e+06	4.93829e+06	867245	4.11861e+06	1.16557e+06	784056	390033	591229	1.04533e+06	136150	270249	237662	363794	52630.5	109098	284993	21066	103733	1.37024e+06	589562	3.3672e+06	24532.1	2.01326e+06	25848.9	576566	439729	3062.97	100082	123016	1.22295e+07	122824	32107.9	3.08115e+06	167949	423308	7034.72	115541	11678.6	75555.9	118460
45	indica	normal	REP2	607968	385311	3.76082e+06	29248.5	536817	1.47206e+06	3.20479e+06	1.17323e+07	573294	5.08651e+06	542086	599918	547824	562555	479293	68636.6	688398	182066	93942.8	69409.8	59438.4	209463	22671.9	113205	456509	291417	1.64082e+06	27213.6	2.57795e+06	37638.6	620883	893493	2260.33	68268.3	84569.2	1.20627e+07	83568.9	46195	4.76883e+06	215149	212863	4573.95	111910	6233.82	56353.8	106208
50	indica	drought	REP1	4.35706e+06	2.23373e+06	3.48104e+06	1.18632e+06	1.19313e+06	1.71997e+06	2.54063e+06	1.76707e+07	664294	7.76624e+06	6.2492e+06	1.904e+06	1.03926e+06	453233	691023	111763	317951	525828	6.89448e+06	220548	127570	756079	47524.2	126448	7.82851e+06	460360	787200	823988	1.59323e+06	82220.9	759276	419597	2.87073e+06	521858	292958	1.15479e+07	48029.8	43893	2.27431e+06	703804	1.02385e+06	8581.79	324119	93741.1	410049	316782
50	indica	drought	REP2	4.27827e+06	856623	3.01053e+06	383325	1.24878e+06	1.53479e+06	2.97465e+06	1.88739e+07	652248	5.91842e+06	4.45169e+06	1.46934e+06	1.42692e+06	423694	694032	104300	203345	370904	4.93456e+06	182644	134436	364652	31856.9	133759	5.96281e+06	242848	682133	338380	1.99361e+06	105162	1.30405e+06	267806	2.12294e+06	499903	335077	1.18617e+07	82435.8	28899.8	2.96562e+06	404191	769158	7605.16	244573	102544	166655	164204
50	indica	normal	REP1	1.38356e+06	398942	2.0911e+06	41964.2	567876	1.9313e+06	1.97796e+06	1.54683e+07	580254	5.28192e+06	763813	1.28248e+06	324288	617973	524586	63604.2	336577	359376	187716	45275.2	63921.3	225920	22350.3	110390	776816	254297	1.23328e+06	49214.4	1.8109e+06	28413.7	646142	713563	5525.19	61986.8	70908.2	1.18614e+07	116039	29684.7	2.16388e+06	324526	241141	5627.29	122618	16964.3	23278.7	123346
50	indica	normal	REP2	573338	358231	1.10256e+06	50691	326714	1.64881e+06	2.06391e+06	6.64885e+06	754578	5.34311e+06	374209	1.12038e+06	429591	539335	992961	98178	456910	217163	87558.8	62638.2	87054.2	208988	26821.4	105009	555202	322821	1.96673e+06	44044	2.03199e+06	46752.1	596323	713696	2236.69	73639.8	96847	1.22298e+07	139469	35116.1	3.0059e+06	333379	220934	8248.36	73120	9216.99	27727.6	104207
51	japonica	drought	REP1	4.26948e+06	467579	4.60407e+06	48412.8	781860	1.7967e+06	3.31243e+06	1.1716e+07	1.04686e+06	4.96133e+06	3.56454e+06	509575	425923	274036	1.34724e+06	136376	287315	477857	1.87343e+06	69706.3	56480.8	126540	25488.9	96969.2	1.87517e+06	139873	213229	23856.1	1.88064e+06	80667.4	288815	327067	634982	874560	337683	1.22431e+07	35341.7	16418.7	2.60633e+06	307786	254824	7801.36	88891.9	113077	17250.3	120960
51	japonica	drought	REP2	8.06423e+06	417282	7.17003e+06	81970.4	883763	1.66936e+06	4.02884e+06	1.35812e+07	1.30225e+06	5.90793e+06	6.477e+06	567554	814393	272316	1.61912e+06	247331	216253	489935	4.93541e+06	54579	58877.9	137521	36935.3	84097	2.7223e+06	173162	531771	33296.2	2.17415e+06	119335	321578	252998	641995	990399	397031	1.15159e+07	24355.5	283.565	3.53021e+06	461099	363541	4453.35	147138	158579	42601.3	128688
51	japonica	normal	REP1	688219	394815	626611	34618.9	131797	1.05595e+06	3.34981e+06	8.52508e+06	849558	6.56465e+06	592609	653614	313409	479587	808129	98459.3	331072	267170	73411.4	52066.9	60941.5	104217	35054.4	115882	234993	223550	2.91073e+06	38649.8	1.91921e+06	9832.06	299009	405060	5652.34	36301.4	102874	1.2169e+07	60153.9	29562.8	2.97036e+06	559167	145003	4952.84	59100.3	16498	25416.9	217329
51	japonica	normal	REP2	942589	849008	762018	57797.4	195665	1.32396e+06	4.92119e+06	1.53983e+07	899713	4.6202e+06	877748	669414	260025	541933	616093	106346	394632	323995	60929	59029.5	68748.4	89716.4	18519.3	128878	214698	224752	544309	30947.5	2.25344e+06	8102.39	221975	462968	2690.08	47044.5	82069.3	1.28074e+07	50259.8	25974.6	2.8866e+06	239556	190002	4368.28	101143	18780.5	36645.2	285172
59	japonica	drought	REP1	2.17973e+06	248574	1.72005e+06	18027	1.23692e+06	1.75418e+06	3.17735e+06	1.61268e+07	858237	6.535e+06	3.98174e+06	492184	362913	435662	1.24537e+06	138814	346266	416602	795363	115647	109895	130234	35332.4	115369	820263	20672.9	137328	78971.6	2.01354e+06	563677	1.00137e+06	701209	322479	370085	335222	1.17018e+07	44138.2	16137.2	2.72164e+06	735962	132546	9278.09	50002.4	25539.6	13056.5	228372
59	japonica	drought	REP2	2.43012e+06	155874	1.54225e+06	20334.3	1.6671e+06	1.71464e+06	2.92509e+06	1.52058e+07	580130	6.39644e+06	3.88556e+06	627550	172604	340447	382702	115262	468137	374921	406241	83007.9	77847.1	100113	35871.8	137734	2.62028e+06	7937.36	231371	42761.4	2.51069e+06	947066	915465	651918	751882	407974	320625	1.0916e+07	53323.5	17059	3.7258e+06	659733	208986	3203.17	52482.7	21694	29654	328397
59	japonica	normal	REP1	943780	242730	847049	25639.6	133601	1.62295e+06	3.56702e+06	8.32695e+06	305744	7.43599e+06	1.15335e+06	472536	84464.7	425133	250906	57300.9	749172	204537	74295.9	71254.3	79779.6	105721	47589.4	111090	219191	66528.8	1.07039e+06	42522.1	2.79603e+06	16785.1	1.39089e+06	1.22788e+06	4671.7	85743.7	124571	1.12607e+07	35189.4	14852.5	4.52347e+06	418802	177350	5810.4	65167.8	16638.9	42476.8	241876
59	japonica	normal	REP2	920330	214863	738559	21498.3	148411	1.55685e+06	3.99079e+06	7.34572e+06	291519	6.68504e+06	1.04273e+06	559291	73158.9	485219	242671	63373	872574	239529	76713.9	70145.8	112481	131417	35242.3	103158	234027	53203.1	880363	36659.9	2.85299e+06	20209.7	1.36843e+06	1.25451e+06	8250.37	82952.9	136485	1.16106e+07	30400.5	16750.3	3.8653e+06	420176	138270	10726.4	62352.2	13953.3	33065.2	245529
62	japonica	drought	REP1	3.00779e+06	207891	3.57003e+06	37149.4	657489	3.0419e+06	2.35249e+06	1.41607e+07	421787	7.11245e+06	6.44125e+06	1.17481e+06	136493	242093	456655	97388.8	268679	730686	1.24655e+06	100688	130498	91077.9	42325.1	91559.8	1.20217e+06	370426	495391	238956	1.75277e+06	788527	5325.42	401145	903624	393605	684189	1.16217e+07	65602.3	15317.5	2.14872e+06	563931	170345	4036.97	175494	25878.7	41704.8	265512
62	japonica	drought	REP2	4.21664e+06	2.05108e+06	3.68894e+06	364638	1.02365e+06	2.17826e+06	1.75036e+06	5.81157e+06	1.21501e+06	5.65041e+06	2.48221e+06	7.19616e+06	2.05903e+06	137810	1.62277e+06	185192	235909	1.09789e+06	9.94545e+06	27858.6	113303	1.05656e+06	39022.8	55170.9	1.3585e+06	1.10378e+06	2.39365e+06	28960.5	1.74122e+06	299264	9366.68	283693	1.11806e+06	1.01573e+06	200996	1.18264e+07	152980	79886.8	2.56563e+06	279754	1.88793e+06	38168.1	1.00101e+06	76757.5	721084	802098
62	japonica	normal	REP1	674084	484292	536214	27526.2	146212	1.46608e+06	2.57155e+06	6.6429e+06	204245	8.69434e+06	696263	748844	179267	337577	265453	63865.4	614765	245706	113594	86543	80459.2	112992	51393	103334	160241	263991	2.13426e+06	126417	2.4452e+06	88971.8	30207.9	1.16191e+06	3244.26	71281.6	276870	1.14305e+07	42252.2	20264.6	3.73861e+06	672786	132447	3875.13	48719.2	7985.11	50805	369954
62	japonica	normal	REP2	883714	425340	1.49426e+06	28540.3	195197	2.74833e+06	3.77617e+06	1.03113e+07	319344	7.60222e+06	1.01058e+06	476053	393478	400773	338927	79243.4	317517	275400	139626	71257.6	65662.6	125641	48618.3	96384.2	280936	397813	1.08842e+06	85702.1	1.89347e+06	328801	28621.9	541657	3082.81	80268.3	295071	1.15077e+07	61651	15842.4	2.71402e+06	729498	153173	2925.98	76865.2	19329.9	41485.2	189144
63	japonica	drought	REP1	3.52605e+06	4.67679e+06	3.4493e+06	626124	833285	2.18225e+06	1.60417e+06	2.55804e+06	1.32065e+06	5.87332e+06	3.38038e+06	2.57093e+06	2.14329e+06	147794	1.29475e+06	160237	326199	1.55003e+06	5.77826e+06	137421	111115	1.2997e+06	36689.4	59088.6	919175	2.47068e+06	1.79345e+06	124828	1.36176e+06	1.63565e+06	255560	423498	326557	968460	198568	1.27308e+07	271310	98908.4	2.53564e+06	460530	2.15141e+06	100956	1.01381e+06	78463.6	226582	3.68215e+06
63	japonica	drought	REP2	4.1751e+06	4.5003e+06	3.74604e+06	490427	907801	2.2191e+06	1.63816e+06	2.30565e+06	1.25751e+06	5.67419e+06	3.02575e+06	2.45535e+06	3.06323e+06	126614	1.40042e+06	161415	473407	1.27431e+06	5.62264e+06	92973.1	63062.8	1.24646e+06	36542.1	62955.3	997166	2.3301e+06	1.78793e+06	78997.5	1.33896e+06	1.66104e+06	244014	563652	313044	981024	183114	1.20638e+07	244603	90531.6	2.52664e+06	449658	2.08467e+06	86684.9	983603	76474.9	202468	3.58154e+06
63	japonica	normal	REP1	1.27811e+06	210665	3.70177e+06	31517.1	66024.8	4.54631e+06	3.19724e+06	4.83272e+06	433749	5.27555e+06	770829	563234	200166	289661	485081	97519.5	319617	312583	61774.6	97035.6	78885.3	150887	25484.7	94254	415597	464532	3.7826e+06	31707.4	2.14136e+06	71511.2	283809	486238	3999.77	64322	86381.7	1.28246e+07	86346.5	22821.7	3.27471e+06	232251	170735	7862.3	137547	7041.34	40545.1	224254
63	japonica	normal	REP2	1.00896e+06	181013	1.39156e+06	31471.4	136917	2.31578e+06	3.06349e+06	4.00918e+06	463769	5.36836e+06	783072	502219	474288	331876	569736	107407	311995	217045	65668.6	118754	115425	105526	30746.4	89852.9	159351	251272	3.13992e+06	36953.5	2.25333e+06	38449.6	302388	493040	2549.85	68342.5	165220	1.25643e+07	79014.5	16270.6	2.87044e+06	267119	144152	3266.59	113413	11529.4	32350.5	194932
80	indica	drought	REP1	2.99809e+06	448141	2.62308e+06	44139.1	923429	1.29786e+06	2.98879e+06	1.57079e+07	401725	5.68753e+06	5.28268e+06	540478	191597	337271	546022	57742.2	362899	308068	1.17966e+06	237558	56921.1	159613	31958.7	98538.9	715057	100394	240964	23368.7	1.92609e+06	59737.6	207913	530631	465186	616972	434156	1.19919e+07	74168.5	25119.3	2.64872e+06	332877	367950	4621.34	52715.2	73595	43886.7	162835
80	indica	drought	REP2	3.90107e+06	382822	2.61725e+06	52345.2	748215	948977	3.77609e+06	1.2626e+07	427279	6.61466e+06	4.95665e+06	415597	329980	340084	611412	73735.3	303948	334776	1.44146e+06	182035	43977.7	191084	31080.1	94544.5	811481	91615.7	113350	49185.8	2.18777e+06	206477	215684	321369	805111	607708	463846	1.15887e+07	66460.8	16436.1	3.69746e+06	337032	475476	4871.71	90306.9	80772	70609.4	166016
80	indica	normal	REP1	927679	550143	2.81365e+06	88154.5	76998.4	1.53962e+06	3.69796e+06	6.78166e+06	442300	5.78649e+06	985802	685781	359738	581532	331360	50686.5	375045	207209	48204.4	130153	74061	192773	30193.4	97166.3	166854	181954	1.96691e+06	45127.8	2.23819e+06	35414	195152	442677	3106.58	73508	129040	1.25642e+07	112977	25992.9	3.33378e+06	212145	250374	2981.83	60918.1	9104.86	24377.2	236729
80	indica	normal	REP2	581887	426874	1.22023e+06	28676.6	172385	1.2327e+06	3.08728e+06	5.78887e+06	234881	5.62136e+06	453508	496486	438497	594624	230358	38411.7	259593	143094	72807.6	176488	55395.5	148842	30080.8	92472.8	109140	104625	4.07806e+06	20269	2.29953e+06	19390.3	150668	328553	4413.07	81951.5	149298	1.23273e+07	55640.8	17913.1	3.58113e+06	186564	142022	1233.72	77849.9	5244.88	45929.6	230731
85	indica	drought	REP1	1.58e+06	839563	1.06568e+06	115959	359348	1.2485e+06	1.68394e+06	9.009e+06	635857	8.59076e+06	2.56455e+06	1.13069e+06	391299	187966	1.16138e+06	153506	370774	406943	845318	155921	150371	269086	53198.5	94543.6	563680	263689	595864	40937.2	1.65012e+06	894054	1.60718e+06	607538	263728	300701	252210	1.09365e+07	137645	18520.8	2.35841e+06	1.23176e+06	838174	18773.6	138062	33251.5	67194.4	1.81539e+06
85	indica	drought	REP2	1.0641e+06	790757	1.23655e+06	73184.5	410162	1.55634e+06	2.45902e+06	9.86337e+06	623694	7.98085e+06	2.5521e+06	1.02243e+06	376777	193413	1.1626e+06	130464	341593	328530	494582	116553	149836	248716	49883.8	103599	658295	158039	508079	23748.9	1.9286e+06	806736	1.279e+06	530233	287965	303274	286856	1.13183e+07	97283.7	16207.9	3.16623e+06	700786	432742	10449.2	99413.7	47399.9	70091.6	1.59164e+06
85	indica	normal	REP1	1.15742e+06	556237	2.22508e+06	24344.5	300869	2.38633e+06	3.36933e+06	3.77123e+06	243900	6.44007e+06	1.12713e+06	845172	78521.5	298225	179362	32504.7	395373	308582	82812.2	112155	109975	124230	35171	87809.1	834895	253844	8.9416e+06	19851.1	2.09611e+06	473531	1.54953e+06	419441	13295.5	86498	124645	1.22061e+07	159737	21865.2	3.03534e+06	395527	529779	1854	107085	17890.6	86611.5	128969
85	indica	normal	REP2	1.49729e+06	953225	3.68461e+06	96222.7	542497	3.61622e+06	3.36199e+06	1.27998e+07	397874	5.176e+06	2.74187e+06	1.96545e+06	152595	268049	273799	46864.9	466293	567075	444789	50299	300155	259648	24013.2	80654.5	1.43094e+06	377730	3.48602e+06	74844.7	2.25057e+06	1.01857e+06	874497	492109	209862	103925	159032	1.3197e+07	104700	31473.9	3.73055e+06	205946	643696	5078.59	422165	47632.8	71452.5	359463
90	japonica	drought	REP1	5.58514e+06	720865	4.65703e+06	128836	1.24725e+06	2.62203e+06	2.78598e+06	1.33559e+07	802221	7.15296e+06	8.59523e+06	1.17687e+06	511746	265201	1.06046e+06	189823	323362	950925	6.35212e+06	72754.6	106477	455787	49932.6	98543.4	718137	129652	1.96601e+06	57253	1.69807e+06	257790	473046	365894	1.32897e+06	512151	286868	1.15098e+07	33765.5	31684.3	2.59163e+06	567392	865182	16261.9	400535	55744.7	134584	482204
90	japonica	drought	REP2	5.99325e+06	709339	4.30752e+06	123398	1.419e+06	2.66689e+06	2.66571e+06	1.23437e+07	786631	6.65931e+06	8.48129e+06	1.14734e+06	817649	247324	1.05552e+06	228133	305913	860665	5.77776e+06	71491.2	69110	490648	47211.5	98138.5	793782	129972	2.05561e+06	44946	1.70667e+06	264072	503930	381471	1.23641e+06	479320	278983	1.13764e+07	40085	30739.6	2.6542e+06	579292	863562	26265.3	399961	49733.4	112646	489798
90	japonica	normal	REP1	1.03239e+06	387526	1.69312e+06	50256.3	39956.4	2.59806e+06	4.24335e+06	1.09023e+07	356832	7.71204e+06	853728	1.42154e+06	284205	328456	523.247	76397.9	326125	223101	87769.6	46285.5	276845	259972	44712.2	93289.2	311687	84255.4	2.16837e+06	49975.9	1.98364e+06	21143.7	1.13441e+06	624057	4172.42	77937.7	103052	1.14816e+07	4085.25	20987.4	3.02605e+06	824862	60655.7	3675.98	145118	10667.2	38639.2	428021
90	japonica	normal	REP2	1.41493e+06	279791	2.03612e+06	22810.3	43094.9	2.65521e+06	5.14353e+06	8.95091e+06	449450	7.08151e+06	960107	733076	206331	377296	130180	68731.8	440313	228506	72312.6	39493.6	166419	159632	37611.1	85881	248513	132763	4.61741e+06	28609.8	2.35036e+06	62537.6	872520	586666	3679.3	75476.6	106289	1.23913e+07	10308.8	20365.3	3.0569e+06	528124	60953.7	4627.87	117959	18088.7	52110.4	327322
93	indica	drought	REP1	7.55744e+06	428007	5.1638e+06	94915	895965	979798	3.60372e+06	2.58461e+07	426943	7.01306e+06	1.2107e+07	985948	224971	293539	440449	93860.4	343172	546405	5.48826e+06	197203	55378.5	207485	43268.5	92497.4	1.31409e+06	62221.5	314959	106194	1.66846e+06	35920	7091.36	399793	2.052e+06	244896	600171	1.15737e+07	36588.5	20163.6	2.89605e+06	543679	388657	4929.8	171689	235271	82488.7	162244
93	indica	drought	REP2	8.40549e+06	384875	4.70314e+06	88727.1	954003	1.10485e+06	3.74811e+06	2.41122e+07	447474	7.62241e+06	1.11446e+07	988224	348171	287526	484953	88652.7	341229	537314	6.86249e+06	161669	63327.7	198486	51435.6	129110	1.36356e+06	76916.8	306319	48757	1.63987e+06	64693.6	1587.87	362205	2.08107e+06	295563	676167	1.11721e+07	31183.9	22944.8	2.95889e+06	530888	397164	2871.11	142534	180234	83918.5	169914
93	indica	normal	REP1	1.45889e+06	858340	3.77686e+06	60747.6	708500	5.85837e+06	4.16192e+06	3.66212e+07	259176	3.74498e+06	6.12793e+06	2.17338e+06	140707	552206	135082	18035.3	435663	601540	695892	47279.2	102696	178149	19562.3	150609	1.67019e+06	806550	606586	42373.4	1.78771e+06	209185	825678	461700	53358	93865.5	252850	1.33252e+07	102286	21734.9	2.83741e+06	139413	347583	3488.1	311340	38272.3	44153.1	171960
93	indica	normal	REP2	445941	503683	1.25531e+06	25024.9	498241	1.68973e+06	5.63114e+06	5.25245e+06	316720	5.1379e+06	823742	772001	128811	530636	76192	50965.2	434183	205075	222821	62962.6	65283.8	173259	22511.4	88559.2	1.15505e+06	305206	168885	24790.6	2.19591e+06	61918.3	1.49125e+06	513688	7293.88	73928.9	236188	1.29668e+07	9768.99	21494.1	3.46451e+06	207587	206478	5322.76	116937	11099.9	35795.2	142964
105	indica	drought	REP1	1.33423e+06	2.50529e+06	2.08103e+06	732573	1.28443e+06	8.54969e+06	2.10181e+06	3.78737e+06	874006	5.04111e+06	2.10116e+06	5.00298e+06	1.06712e+06	348543	1.45464e+06	127734	273302	517274	2.1555e+06	31590.5	117621	840837	30038.7	81021.6	4.50879e+06	1.53739e+06	1.03131e+06	78078.7	1.58036e+06	505391	428797	438123	776916	1.0298e+06	169874	1.24246e+07	211433	70767.5	2.20154e+06	261869	4.22759e+06	66466.5	251107	95738.5	544366	1.31471e+06
105	indica	drought	REP2	1.91568e+06	2.08714e+06	3.21005e+06	511437	1.05011e+06	7.54029e+06	2.51931e+06	5.60275e+06	1.01873e+06	5.20078e+06	2.73158e+06	4.64456e+06	1.77521e+06	352351	1.74164e+06	129770	233884	644993	3.3067e+06	10515.9	194058	1.0572e+06	27880.4	81067.2	5.82786e+06	884737	1.02977e+06	60156.2	1.91302e+06	391044	369781	273074	585006	1.2604e+06	147949	1.20682e+07	160104	94224.7	2.96107e+06	298643	4.30555e+06	69073.3	406277	93094.1	404797	1.41028e+06
105	indica	normal	REP1	1.11921e+06	245945	1.35079e+06	27338.9	229251	1.61064e+06	2.13831e+06	8.47713e+06	245238	7.42805e+06	706686	310310	81368.9	385111	50601.1	48917.5	670563	188870	52154.3	130425	44932.3	125758	42295.3	103974	901787	195257	328531	27866.8	3.33325e+06	64390.2	576429	834894	13807.5	42786.7	241169	1.21154e+07	4762.59	16760.6	4.28248e+06	283870	105443	4486.8	131650	12666.3	48301.1	139943
105	indica	normal	REP2	1.11744e+06	233061	1.20054e+06	34106.5	203018	1.63844e+06	2.90996e+06	7.9736e+06	302932	6.91439e+06	592912	281572	71803.8	403303	193577	49045.8	637275	173818	53372.2	124262	43289.7	97133.2	38124.3	90961.2	774469	231605	476127	25084	3.07992e+06	203253	551184	829172	14535.5	54853.6	276166	1.25628e+07	29149.9	12608.9	4.22185e+06	271417	168516	4301.36	158076	8203.7	46406.8	136853
109	japonica	drought	REP1	2.42813e+06	390875	1.32244e+06	55517.8	501283	2.49701e+06	2.15818e+06	1.51863e+07	443720	5.12193e+06	5.89651e+06	2.0961e+06	298911	232221	524157	105434	245566	895890	964404	132661	158681	311367	28086.4	102702	807916	11554.7	225122	47448.6	1.83822e+06	533176	928133	355176	930315	245611	304837	1.1682e+07	48680.6	16701	2.97214e+06	377449	348143	12968.1	94240	39722.5	120403	241611
109	japonica	drought	REP2	1.80267e+06	1.43711e+06	2.36318e+06	186250	472248	4.11299e+06	1.99022e+06	8.34609e+06	781159	5.36165e+06	3.55417e+06	3.97368e+06	918335	247922	1.43741e+06	127513	210897	932517	1.55487e+06	58601.4	254091	865991	29088.1	114836	1.28356e+06	35892.8	652001	49888.7	2.42478e+06	1.02887e+06	733174	243211	1.4908e+06	473154	384692	1.19643e+07	86903.9	35088.3	3.26253e+06	346675	1.22653e+06	19447.9	130951	37842.6	196185	611450
109	japonica	normal	REP1	1.06567e+06	165106	768700	36605.7	130132	1.75285e+06	3.89522e+06	1.03647e+07	299876	5.99447e+06	2.3505e+06	410346	197408	334272	231200	46951.9	389988	267586	86616.3	86569.4	106858	206976	30308.1	98538.6	96235.3	37032.2	51787.5	34726.4	2.07676e+06	31832.4	1.41989e+06	704858	1326.36	72163.8	120748	1.22911e+07	64625.1	20246.6	2.43217e+06	395507	172630	4450.2	79241.5	17111.3	27141.9	305829
109	japonica	normal	REP2	1.43644e+06	219119	621443	30826	130625	1.7159e+06	3.00749e+06	1.987e+07	425005	7.05873e+06	2.6741e+06	721513	294914	386997	567442	74248.1	293969	297704	85421.1	129744	387512	375531	37126.8	93946.3	139764	52290.6	3.70624e+06	35418.1	2.05924e+06	41097.8	1.53643e+06	444646	3349.53	87884.7	107764	1.20927e+07	41315.4	21378.8	2.65191e+06	326720	145729	6330.84	118504	14495	55116.5	370614
111	japonica	drought	REP1	4.92499e+06	4.58689e+06	4.28663e+06	1.30717e+06	954016	6.05672e+06	2.42593e+06	1.05705e+07	898651	5.04725e+06	8.03201e+06	2.35229e+06	1.0799e+06	225259	1.05849e+06	184223	264645	1.80566e+06	4.0973e+06	113567	226349	1.98676e+06	35502.4	109815	392694	481036	949690	478084	1.70715e+06	53907.4	682206	377012	115854	908616	281015	1.19413e+07	58571.6	66364	2.41828e+06	506316	1.61676e+06	39084.8	1.04724e+06	59339.7	125950	1.81156e+06
111	japonica	drought	REP2	4.43532e+06	1.051e+07	4.05877e+06	1.07821e+06	1.18722e+06	5.69547e+06	2.92994e+06	6.40804e+06	1.43146e+06	4.72113e+06	3.62873e+06	8.85257e+06	2.43915e+06	308751	2.44849e+06	234650	208410	2.05157e+06	7.4482e+06	46408.5	251717	4.28891e+06	38419	84553.2	627024	1.46773e+06	1.42675e+06	98027.9	2.58779e+06	392752	442916	261962	561188	1.15253e+06	299738	1.17937e+07	128090	94055.8	3.7147e+06	314505	2.61105e+06	57481.8	1.94729e+06	94049.3	368851	2.47259e+06
111	japonica	normal	REP1	902515	513783	833458	60063.7	328222	4.92985e+06	4.69567e+06	1.10611e+07	335685	6.01572e+06	1.14924e+06	745572	350305	417273	298584	79421	286806	276162	135448	109984	121851	236378	29734.4	125242	208039	265103	716929	108132	1.98124e+06	88140.8	636958	376250	2195.04	110511	100858	1.22981e+07	29051.3	17292.3	2.62421e+06	348384	173443	1625.43	161042	12405.7	35665.1	308837
111	japonica	normal	REP2	591707	279736	300985	17263.7	232266	2.58787e+06	3.39704e+06	7.09729e+06	170701	7.97835e+06	470010	633283	99756.6	474547	138288	27753.4	314297	203870	55767.8	181868	94351.4	139799	47307.7	127032	94545.1	290814	250376	65368.7	2.11511e+06	22300.1	453903	468825	2023.37	56739.5	114926	1.13947e+07	30162.3	26579.3	2.89062e+06	846687	93149.1	4008.26	72415	18326	20193.9	247196
114	japonica	drought	REP1	3.68563e+06	6.85571e+06	4.37361e+06	783749	790917	4.24411e+06	2.75411e+06	5.45683e+06	954201	5.14555e+06	3.15115e+06	4.06826e+06	1.79248e+06	199079	1.48317e+06	122934	315651	1.77426e+06	4.412e+06	32549.1	303703	2.20819e+06	30445.7	71970.2	501983	727733	1.99933e+06	84873.8	1.4201e+06	373299	795153	445129	148507	939426	261712	1.18359e+07	419842	88357.4	2.45005e+06	367848	3.15012e+06	87352.4	1.36423e+06	90627.6	176493	4.40305e+06
114	japonica	drought	REP2	3.29455e+06	7.57529e+06	3.99604e+06	1.13794e+06	979322	4.91982e+06	2.26157e+06	3.86733e+06	1.25177e+06	6.0666e+06	3.67909e+06	5.82897e+06	3.41137e+06	193540	2.27658e+06	169730	225896	1.17502e+06	5.01688e+06	28642.2	363894	2.75241e+06	41814.4	64853.3	984749	1.00745e+06	1.25026e+06	72581.2	1.90188e+06	472176	830377	298019	248112	857942	285395	1.18956e+07	419956	96267.7	2.91307e+06	454335	3.32115e+06	87247.2	1.06085e+06	94713.1	199211	2.15386e+06
114	japonica	normal	REP1	701335	268629	790131	28348.7	103725	2.59573e+06	4.73556e+06	6.59894e+06	263651	7.77126e+06	1.09065e+06	472171	109020	457157	174146	43946.5	410683	307833	86076.4	78348.1	104099	128627	48531.9	105080	588536	305726	410085	36372.5	2.54424e+06	109391	1.58006e+06	604316	11653.6	83540.6	121587	1.1023e+07	52816.4	24927.1	3.10122e+06	675423	130823	3063.31	70922	17872.3	28975.8	225791
114	japonica	normal	REP2	762139	245148	1.3092e+06	27781.3	87468.7	3.01073e+06	4.53728e+06	6.42281e+06	332636	6.76473e+06	1.28479e+06	540173	126846	381292	213351	63561.5	313804	214325	95804.9	57918.6	71888	134486	42653.7	96319.4	377612	387499	1.61734e+06	34151	1.96711e+06	99330.2	1.20346e+06	496639	9287.9	91455.4	102396	1.18416e+07	107324	30185.7	2.42148e+06	448044	166019	9912.51	81052.4	19093.4	18142	211527
122	indica	drought	REP1	4.3089e+06	1.8615e+06	3.27009e+06	498086	1.03657e+06	1.48233e+06	1.85915e+06	3.62142e+07	468594	7.28545e+06	9.42077e+06	3.43151e+06	393333	331405	537144	146901	310189	960669	3.91394e+06	307790	234690	352862	52290.2	120651	1.32012e+06	150774	528856	141140	1.68323e+06	62361.3	828851	487157	1.54513e+06	196535	164164	1.11041e+07	40299.9	21996.9	2.4417e+06	579359	328130	21049.7	967467	108193	245442	2.36216e+06
122	indica	drought	REP2	4.08284e+06	1.2633e+06	2.64061e+06	338966	975589	1.71908e+06	1.85794e+06	3.09784e+07	472734	7.77037e+06	9.85485e+06	2.54716e+06	536336	329826	541274	3060.63	341093	719949	4.18473e+06	213631	115430	320689	57283.3	143142	1.61588e+06	233446	154477	137284	3989.12	227871	598810	355331	1.81317e+06	308556	219693	1.14408e+07	54513.8	4356.09	3.29718e+06	646463	480813	9354.3	712798	83628.8	194391	1.5661e+06
122	indica	normal	REP1	970629	224102	808082	47191	995249	712089	2.22198e+06	3.86995e+07	244627	5.27152e+06	1.06357e+06	1.51747e+06	173095	294582	143667	34175	568781	207240	213727	233418	77817.6	108898	25512.8	109740	421121	175617	872282	45086.5	2.23005e+06	22410.3	462344	654986	18154.8	43028.7	83297.3	1.17085e+07	19086.7	17303.4	3.04421e+06	241029	192892	3631.13	44880.4	16310.9	29218.8	301234
122	indica	normal	REP2	1.03594e+06	441385	724669	77451.7	494555	1.67001e+06	2.21379e+06	9.03845e+06	421436	5.52962e+06	512479	1.55297e+06	116297	447792	409679	59997.9	448572	251949	137888	186692	213032	155453	24820.4	114611	224332	576790	4.57615e+06	25173.3	3.04063e+06	91669.2	497317	519403	12420.4	65773.7	117786	1.19327e+07	34699.7	26468	3.57009e+06	179189	303332	4112.66	84222.2	10346	54614.9	398428
124	japonica	drought	REP1	2.09189e+06	2.45707e+06	2.01857e+06	188016	506699	2.82375e+06	2.35105e+06	1.02884e+07	772887	5.49316e+06	4.07203e+06	2.11559e+06	774559	358503	1.22112e+06	197474	275103	971038	1.7161e+06	202715	135898	821808	33081.6	93683.8	536522	18412.5	604718	31512.4	1.77266e+06	509834	371804	419650	834135	691405	377346	1.18647e+07	87149.2	39936.4	2.19988e+06	519384	1.17109e+06	34818.8	474518	48262.4	182677	728264
124	japonica	drought	REP2	1.8378e+06	2.93862e+06	2.3329e+06	170456	565605	2.9041e+06	2.07571e+06	1.07284e+07	771115	5.20933e+06	4.93565e+06	2.27523e+06	1.35858e+06	367101	1.40742e+06	174599	976946	1.1482e+06	1.79884e+06	155582	81949.1	615051	29755.4	95686.2	555546	13737.5	467110	30032.3	1.92502e+06	509809	338133	1.0647e+06	905069	799551	362410	1.22857e+07	81408.8	40647.6	2.79187e+06	533079	1.2906e+06	33291.3	557831	54591.5	183131	1.07635e+06
124	japonica	normal	REP1	1.23319e+06	107440	616397	16656.7	71307.6	1.44279e+06	2.65938e+06	4.04062e+06	296684	6.31375e+06	513007	375700	117388	445704	250077	54900.4	260501	223341	54095.6	177833	132216	90852.7	32934.4	93082.6	62474.5	20237.3	70127.9	27690	2.13993e+06	20163.7	1.03477e+06	469613	2476.51	71891.7	117909	1.18675e+07	52949.9	14177.7	2.27998e+06	311302	134880	2145.51	59530.7	11193.5	17093	159225
124	japonica	normal	REP2	649827	283302	439645	49971.2	103271	1.30548e+06	2.69112e+06	6.54375e+06	843878	8.2673e+06	630498	584851	611488	355260	1.07739e+06	129461	759004	194300	55093.7	207076	226629	141330	47420.9	87275.2	125043	30499.9	416965	27879.4	2.24106e+06	41780.9	1.0151e+06	845421	4415.03	85636.8	115004	1.10773e+07	41708.4	13788.8	3.13975e+06	465787	195076	11046.3	35415.5	11381.1	23830	241134
128	japonica	drought	REP1	3.09475e+06	456384	2.84872e+06	163100	2.2137e+06	2.29573e+06	2.57124e+06	2.26295e+07	282279	4.67832e+06	3.28934e+06	491477	170929	318678	374688	77720	279141	498018	907826	76379.1	33178.5	100449	28030.1	104806	1.24454e+06	267671	82226.5	243284	1.88045e+06	646064	119799	495011	1.04023e+06	413026	456285	1.19991e+07	96969.5	14480.7	2.67025e+06	409917	183746	2630.67	88287	42988.4	52803.1	456141
128	japonica	drought	REP2	2.86369e+06	256111	3.15021e+06	25685.6	3.37252e+06	2.24109e+06	3.13267e+06	3.00615e+07	387747	4.51452e+06	5.16688e+06	764350	171484	291977	528480	71677.7	235728	543590	933382	42242.2	35406.1	126154	27780.6	119087	2.35943e+06	300335	301036	58151.6	2.66728e+06	882622	78004.5	271586	1.03579e+06	599456	617292	1.19733e+07	98206.1	16079.9	3.26267e+06	347065	294779	4191.64	35395.5	74992.9	32292.1	172989
128	japonica	normal	REP1	1.75332e+06	174573	1.31242e+06	33098.4	288557	2.19441e+06	2.73957e+06	2.37437e+07	212142	4.25543e+06	753976	496418	82533.1	433336	170658	40929.3	405646	431420	89892	48182.3	55543	91332.9	22157.2	122217	266845	212982	165009	41486.6	1.87498e+06	63712.2	121673	689405	13245.4	38038.4	182350	1.12635e+07	84329.3	14638	2.42661e+06	244216	146547	2805.86	38429.7	6159.17	43843	217657
128	japonica	normal	REP2	1.50057e+06	242752	1.28768e+06	26999.4	279996	2.25921e+06	2.77288e+06	2.14831e+07	216846	4.27493e+06	754109	490340	83396.4	387917	185140	36770.5	343496	380457	83436.8	59225.2	46120	75365.5	21689.3	105153	286602	232016	93388.3	43048.8	2.0191e+06	71008.5	129213	708197	15646.1	51966.6	218668	1.09613e+07	119711	14615.5	2.3844e+06	220118	178866	3863.29	45602.3	10685.1	72952.9	211034
129	indica	drought	REP1	2.46913e+06	1.47268e+06	2.07095e+06	188406	863828	2.55839e+06	1.73405e+06	7.5563e+06	1.26471e+06	5.08372e+06	2.81742e+06	4.98676e+06	1.69633e+06	184621	1.31837e+06	322164	413473	695742	5.89986e+06	94368.1	295306	418304	28457	75661.7	803602	446223	2.80435e+06	43134.9	1.67223e+06	354186	1.41283e+06	440563	153028	380512	324616	1.17711e+07	62073.6	36963	2.75408e+06	327791	1.09731e+06	66310	1.0022e+06	88954.4	343453	1.47221e+06
129	indica	drought	REP2	2.5674e+06	1.84201e+06	1.94698e+06	190224	1.4443e+06	2.70339e+06	1.85795e+06	5.36869e+06	1.47903e+06	4.06064e+06	2.45214e+06	5.05965e+06	2.35198e+06	177448	1.63248e+06	245013	265920	590838	7.08293e+06	92427.2	291674	424956	26422.3	66077.9	1.93561e+06	534248	1.61252e+06	64739.5	1.97098e+06	373314	1.07355e+06	305671	149193	521039	421410	1.15941e+07	78151.8	50106.3	3.42698e+06	256150	1.55853e+06	67843	1.10636e+06	104139	291576	1.12056e+06
129	indica	normal	REP1	1.27724e+06	227564	1.26407e+06	30661.4	146237	1.32887e+06	2.35886e+06	2.42715e+06	247812	5.41089e+06	866692	572862	572153	193467	214784	40426.9	375510	223565	133518	172303	107991	124092	23434.1	68718.7	162911	177015	2.07287e+06	32734.2	2.74272e+06	47135.6	2.41614e+06	634282	5789.38	60137.9	83853.9	1.21112e+07	60939.3	19353.3	3.02675e+06	198238	208279	5409.13	112531	9547.49	15790.9	492993
129	indica	normal	REP2	1.42189e+06	480888	1.65216e+06	96209.6	332618	1.94504e+06	3.44402e+06	5.58969e+06	256502	4.48067e+06	1.47525e+06	539967	378714	246848	237601	48921.3	858083	493270	686241	130683	71839	167651	24978.1	95142.4	330060	177738	228154	86934.8	3.20159e+06	110009	2.23182e+06	1.24763e+06	17743.7	67525.4	87157.9	1.22038e+07	70527.9	26049.6	4.18875e+06	159064	329569	1028.76	100074	21010	57668	148853
132	japonica	drought	REP1	1.95209e+06	1.66666e+06	4.08198e+06	294925	601228	3.96161e+06	1.90106e+06	6.39459e+06	1.26434e+06	4.83062e+06	2.07755e+06	4.51777e+06	1.66178e+06	349140	1.58637e+06	137679	271634	1.19055e+06	4.79211e+06	48760.2	125699	2.06086e+06	27635.6	79076.3	3.51171e+06	35543.7	2.99618e+06	75563.7	1.55476e+06	59549.3	399511	462269	917001	837928	216809	1.16849e+07	136785	89996.9	2.32179e+06	467697	2.85317e+06	125001	1.05593e+06	95234.1	263499	622374
132	japonica	drought	REP2	2.16409e+06	1.69284e+06	4.09233e+06	264296	682035	3.9539e+06	1.84698e+06	5.95487e+06	1.2425e+06	4.75215e+06	2.35604e+06	4.99941e+06	2.91282e+06	354653	1.66136e+06	125876	720993	1.37817e+06	4.96673e+06	39926.2	129366	1.81853e+06	24503.3	89884.8	3.67302e+06	51194	1.8529e+06	44390	1.53912e+06	39333.8	316720	863777	966563	925693	301922	1.19471e+07	124457	100669	2.40772e+06	435341	2.84681e+06	116136	1.41825e+06	87925.4	252458	781477
132	japonica	normal	REP1	823732	219529	1.40836e+06	30521.6	111504	2.68309e+06	4.60948e+06	1.06617e+07	427115	6.58726e+06	895766	820387	212038	456105	440937	79298.9	281831	261795	74558.9	53391.7	114201	175013	30616.9	84775.1	467851	29506	1.21736e+06	27096.8	2.1035e+06	27611.7	786255	435668	4129.81	73382.7	90966.3	1.16767e+07	55837.6	17437.3	2.38716e+06	339166	241737	6149.13	90530.3	22712.6	20662.3	283967
132	japonica	normal	REP2	735298	273802	1.48405e+06	23967	113009	3.44832e+06	5.68145e+06	1.26148e+07	327885	7.99788e+06	989349	925151	133961	462290	269360	55654.8	360112	279460	68722.6	64490.7	118643	157626	45278.1	103309	355778	24823.2	2.20365e+06	28790.5	2.05403e+06	28817.9	1.18289e+06	510593	7200.79	75383.7	129675	1.11486e+07	43036.5	19671.3	2.0889e+06	596044	206554	6670.07	90927.8	19386.5	57028.5	259202
136	indica	drought	REP1	3.83316e+06	5.6426e+06	3.15433e+06	566252	560201	1.71465e+06	1.19935e+06	1.4432e+06	1.68705e+06	3.12691e+06	2.56992e+06	4.29357e+06	2.61483e+06	121191	1.71715e+06	189129	327959	1.32237e+06	6.44238e+06	247170	418754	2.84653e+06	44832	46318	946607	327972	802478	75263.1	1.39183e+06	110060	1.6616e+06	394981	404974	596217	130320	1.1022e+07	360074	116716	2.00381e+06	236645	3.13524e+06	118680	1.27309e+06	157345	399288	6.24792e+06
136	indica	drought	REP2	3.93543e+06	2.49662e+06	3.84772e+06	191665	581119	1.34561e+06	1.25202e+06	4.66875e+06	1.49014e+06	2.95033e+06	3.27147e+06	1.86796e+06	2.45485e+06	121637	1.62235e+06	175529	352252	1.16351e+06	7.22037e+06	240880	505958	1.24192e+06	36556.5	56503.5	476663	226343	487999	84063.8	1.9592e+06	103110	1.63568e+06	311376	271506	397085	296865	1.09713e+07	175519	77768.1	3.33233e+06	320969	1.53517e+06	72886.2	1.11768e+06	108579	241185	3.91888e+06
136	indica	normal	REP1	966458	73830.5	435042	31612.1	512238	698057	971870	6.89026e+06	144852	5.74295e+06	214019	417979	75611.1	93548.8	176642	43227.8	354908	141560	79480.1	416577	99059.5	88040.6	24774.9	99934.2	78961.4	73861.5	461074	26243.8	3.22862e+06	39313.5	2.81003e+06	534756	8510.26	41213.6	148829	1.2357e+07	21696.1	15129.1	3.49742e+06	369936	81229.1	4096.87	26121.2	2905.61	22544.2	164094
136	indica	normal	REP2	797333	93205.3	423972	27018.6	522135	708426	835911	7.25457e+06	146952	5.40555e+06	185401	402365	142059	104379	181917	46946.7	489435	164174	68527.5	400600	119772	70852.8	24691.2	107356	83345.6	127454	537525	32685.7	3.33065e+06	67485.5	2.86625e+06	569419	8332.15	51897.6	145076	1.2194e+07	24648.8	16452.3	3.40995e+06	368728	90545.5	1600.05	34252.5	2643.01	36842.1	178495
143	japonica	drought	REP1	4.87998e+06	2.98868e+06	4.58224e+06	537534	1.39658e+06	3.44391e+06	2.58166e+06	2.13651e+06	1.316e+06	4.54786e+06	6.26855e+06	2.82953e+06	2.0885e+06	155862	1.87578e+06	192491	293490	1.63387e+06	7.32363e+06	42697	87133.3	1.43146e+06	39121.2	75729.1	847098	408055	3.09817e+06	136571	1.4884e+06	131492	335804	348364	191632	1.00703e+06	115005	1.181e+07	231929	84632.3	2.07444e+06	306967	2.76475e+06	77298.2	1.12126e+06	119975	192215	2.84242e+06
143	japonica	drought	REP2	5.26777e+06	3.4832e+06	4.64623e+06	433256	1.51699e+06	1.9633e+06	2.14481e+06	1.01065e+06	1.66185e+06	3.83547e+06	6.88429e+06	2.44023e+06	3.35501e+06	100207	2.48025e+06	154894	299741	1.57557e+06	1.04769e+07	38650.7	99393.6	818243	39080.4	55879.6	1.49677e+06	588126	1.63467e+06	136844	1.99331e+06	233250	272108	302134	179643	1.18632e+06	58953.8	1.16687e+07	144280	141727	3.24532e+06	291791	2.61442e+06	85924.1	1.33305e+06	136903	167145	3.07417e+06
143	japonica	normal	REP1	1.84946e+06	505378	866650	41080.6	836015	1.33122e+06	4.54872e+06	7.45634e+06	255299	8.94001e+06	2.21858e+06	1.08219e+06	112782	351157	226525	50866.9	257678	360497	209176	74743.5	49102.2	84095.4	64828.7	108346	86678	117182	1.6527e+06	132033	2.56939e+06	17348.9	235167	400168	3449.92	73972.9	117954	1.0531e+07	18136.3	18007	2.63403e+06	1.1052e+06	76447.2	3688.85	88128.5	49982.3	30353.9	327669
143	japonica	normal	REP2	1.59811e+06	315371	2.01702e+06	35427.2	459449	2.48313e+06	7.34076e+06	8.22281e+06	357742	7.40097e+06	1.27002e+06	378601	115212	380928	283931	86628.2	240143	296444	142903	78161.4	35706.6	84486.7	43560	110045	149937	158037	1.11715e+06	45081	2.33196e+06	11305.8	229907	415973	3052.14	78753	109680	1.17904e+07	28634.4	18082.8	2.72682e+06	671684	128120	5139.04	97123.7	20578.9	35338.5	315403
144	indica	drought	REP1	1.42674e+06	238330	617348	25467.5	248258	1.06543e+06	2.14021e+06	1.08319e+07	211715	7.09368e+06	1.81376e+06	524287	296222	265133	241935	68175.5	286108	230572	231155	262880	36254.7	72433.2	41899.2	122167	153594	194001	23392.7	24502.2	2.02636e+06	437663	642270	440002	212865	1.1684e+06	730160	1.15578e+07	46653.4	23068.9	2.14997e+06	1.02997e+06	173054	9196.19	20802.9	34922.1	26923.4	216703
144	indica	drought	REP2	873598	605573	1.05049e+06	89272.5	445848	1.09972e+06	1.98228e+06	1.5153e+07	486066	6.47688e+06	6.81819e+06	1.34386e+06	530289	235334	863618	81652.2	265875	358054	1.53619e+06	252583	93381.1	236705	38002.9	122675	261939	118548	375694	32613.9	2.3057e+06	147408	604606	273897	419137	1.06413e+06	1.00269e+06	1.1691e+07	69284.4	25237.3	3.50141e+06	1.07347e+06	573624	15752.7	118079	68381.5	79169	1.55539e+06
144	indica	normal	REP1	1.28706e+06	222205	1.06606e+06	18785.4	183039	2.07162e+06	5.64912e+06	1.04702e+07	313972	7.27502e+06	1.45702e+06	470344	82488.9	377909	266751	77418.8	254737	317509	67823.9	125030	47135	102176	40035.1	93202.8	177946	272505	2.64582e+06	15725.6	2.38005e+06	61500.7	831422	419433	5081.86	79963	246645	1.13269e+07	64703.2	12062.5	2.6444e+06	332775	201514	1235.93	45630.9	7166.74	40652.7	163231
144	indica	normal	REP2	1.36377e+06	261946	763080	24675.5	248727	1.89097e+06	3.84826e+06	1.08293e+07	477190	7.51251e+06	1.25702e+06	372882	137088	429257	468554	103830	403600	369526	62579.3	182505	49125.1	132823	48170.8	137857	198909	148290	2.98772e+06	17726.1	2.51064e+06	33822.4	868872	515768	4292.68	56753.3	270839	1.12968e+07	86886.4	18077.1	2.52977e+06	484793	243046	3846.47	36337.1	7625.87	42444.4	196708
152	indica	drought	REP1	1.54984e+06	2.27803e+06	1.03005e+06	279248	547895	3.34221e+06	1.89001e+06	3.50358e+06	1.21415e+06	3.63968e+06	1.92315e+06	3.19828e+06	1.93404e+06	256648	1.2024e+06	128551	279828	838686	2.56565e+06	78410.8	589191	1.11717e+06	38068.5	94518.6	455910	1.25974e+06	1.47981e+06	29627.1	1.60448e+06	788403	2.29755e+06	385890	300606	347904	410781	1.13977e+07	301169	97115.7	2.39462e+06	294734	3.16014e+06	79991.5	362214	135871	326648	1.33227e+06
152	indica	drought	REP2	1.55464e+06	2.45244e+06	1.19227e+06	202059	562897	3.60373e+06	1.88285e+06	3.20752e+06	1.22766e+06	3.74517e+06	2.13741e+06	2.8227e+06	2.27315e+06	298232	1.49847e+06	128901	354611	756884	2.60878e+06	81518	599404	1.14258e+06	39388	108422	461676	1.23174e+06	1.00506e+06	18002.5	1.51112e+06	656082	2.10228e+06	375965	353537	369952	426300	1.21307e+07	237505	100292	2.57237e+06	341168	3.7906e+06	70466.9	462176	125803	367696	1.59431e+06
152	indica	normal	REP1	548186	137165	834184	35478.6	245539	1.1455e+06	1.76552e+06	8.29493e+06	217085	1.20026e+07	297638	776448	342911	255023	278478	78909.3	323963	109037	111488	203442	40066	128968	108675	115680	163560	655469	628603	23912	2.41547e+06	340605	1.39014e+06	511417	74236.3	41388.9	180042	8.85999e+06	50273	24033.7	2.63186e+06	4.88285e+06	211561	6944.97	30121.8	12011.6	17540.9	423060
152	indica	normal	REP2	387532	484217	917456	48386.3	216242	1.99024e+06	3.38117e+06	1.23626e+06	406080	4.37942e+06	604629	1.36054e+06	598971	237007	372387	68427.7	377350	235980	120817	139094	579853	421664	22573.5	100829	233150	664036	1.56704e+06	55292.4	1.67025e+06	46372.1	2.93969e+06	474816	2894.24	56306.3	172949	1.12968e+07	111559	25538.2	2.20845e+06	205800	742023	6743.64	149341	16007.7	29120.3	573124
163	japonica	drought	REP1	6.01123e+06	466833	4.49827e+06	308141	2.86805e+06	1.13082e+06	2.28647e+06	2.01432e+07	438776	7.46217e+06	5.50407e+06	671602	648417	208618	612218	141103	414085	580357	4.33458e+06	143164	78849.5	201052	50487	111347	587358	377133	5.85627e+06	551157	1.81139e+06	366445	431680	609628	715075	839958	665177	1.12666e+07	31524.1	18434.8	2.41324e+06	787369	542422	9872.67	319053	176039	161321	399814
163	japonica	drought	REP2	3.72392e+06	623132	3.57652e+06	205294	1.43597e+06	2.63441e+06	3.54874e+06	1.70924e+07	571057	6.48341e+06	5.04799e+06	372983	444678	257192	797519	96740.6	350402	458872	1.83225e+06	53818.9	91704.8	245476	39848.1	148449	517972	239376	4.64735e+06	328499	2.16091e+06	579444	361267	369578	303639	921939	564994	1.1857e+07	35169.4	15755.2	4.00072e+06	424386	488783	5406.54	52595.6	77360	22964.5	354632
163	japonica	normal	REP1	1.5656e+06	401480	496504	24696.5	240745	1.54193e+06	4.82178e+06	1.60411e+07	820637	7.23997e+06	1.4342e+06	429853	241599	388103	649783	177764	214427	369954	77868	88751.8	77215.5	140708	36844.4	137660	184336	272721	466180	38906	2.19608e+06	114624	315261	444488	25619.1	92579.6	258192	1.16936e+07	56807.1	17442.2	2.54123e+06	416784	196177	7131.93	30682	20369.4	29146.7	233441
163	japonica	normal	REP2	481184	185650	463518	44689.3	127017	1.64268e+06	3.6828e+06	1.18243e+07	356662	6.23959e+06	783856	299444	139333	330387	334949	96162.7	306214	291674	71777.8	100760	45190.8	93304.3	33617	138401	188646	226346	723592	53637.4	2.53583e+06	58190.6	398529	409891	3496.47	73433.2	201887	1.16666e+07	38247.5	15224.8	2.7102e+06	251327	146674	3627.72	65461.8	12439.3	26262.6	291940
177	indica	drought	REP1	1.21821e+06	487805	1.84035e+06	45844.7	322175	2.36542e+06	1.8429e+06	9.49336e+06	299086	6.90526e+06	2.69611e+06	1.46853e+06	399973	341330	440798	95048.4	509405	344254	1.01343e+06	154206	52336.2	152041	42270.3	103720	957089	612677	222833	61308.4	1.79527e+06	1.68717e+06	4.44482e+06	556382	1.33311e+06	245355	583859	1.14311e+07	67441.6	18898.2	2.15211e+06	515591	226371	9889.98	150152	37434	221809	380730
177	indica	drought	REP2	2.14071e+06	833440	1.97439e+06	81435.9	576002	1.29817e+06	1.14541e+06	4.21377e+06	963452	7.90659e+06	2.83677e+06	3.97225e+06	1.58034e+06	189029	1.29145e+06	269676	376077	559270	5.52541e+06	149847	158371	297343	63968	90514.4	1.2013e+06	766371	732211	57763.6	2.01064e+06	1.03787e+06	4.50231e+06	378516	1.70909e+06	349551	327056	1.13822e+07	80898	38601.6	3.12584e+06	774481	672386	25699.3	405583	49852.1	449607	1.1264e+06
177	indica	normal	REP1	1.42607e+06	103812	2.74023e+06	41018.9	89280.6	2.4604e+06	3.70102e+06	4.62532e+06	361547	5.22279e+06	923965	420149	109879	319341	325887	70988.8	487391	252762	138084	135966	49047.6	161800	23235.1	91019.4	381250	256295	773118	43909.8	2.51105e+06	141930	2.70408e+06	571067	9842.45	55734.9	165907	1.17803e+07	59741.2	16387.5	2.6466e+06	188266	259823	6249.82	142581	13028.2	22113.3	203791
177	indica	normal	REP2	600605	273676	1.89136e+06	42644.2	96409.6	1.31406e+06	2.47152e+06	3.00808e+06	229972	5.74627e+06	551187	526536	88908	336976	191786	35931.5	437712	158811	109090	145979	84352.1	180677	28069	98491.7	143782	386080	1.72591e+06	51872.3	2.39865e+06	292787	3.02092e+06	668601	13450.3	59011.4	157006	1.1511e+07	67573.3	15628.9	2.35236e+06	297747	288180	4532.22	102844	7553.57	41786.1	287683
178	indica	drought	REP1	699719	554842	803712	27533.1	928061	1.15816e+06	1.67444e+06	1.17238e+07	197718	6.59497e+06	3.77824e+06	931407	617217	207655	429171	97545.8	389782	237750	1.06381e+06	162649	53316.5	141785	35691.9	91035.4	2.12327e+06	263588	753005	38006	2.09962e+06	987528	641211	518387	2.15455e+06	495583	1.05869e+06	1.18133e+07	24352.4	16707	2.43088e+06	540745	203134	8976.12	71345.8	122975	116912	251267
178	indica	drought	REP2	5.41276e+06	686484	2.15652e+06	214034	1.10461e+06	908513	1.47592e+06	1.33442e+07	223612	9.73946e+06	9.5882e+06	796109	688546	153867	138648	56851.5	357641	476694	1.25328e+07	230004	107821	303634	77273	131993	845044	104411	684616	174451	2.17241e+06	105674	656135	448002	2.34125e+06	362369	497476	1.06659e+07	36278.9	33679.5	3.23395e+06	1.31567e+06	597453	7110.29	441526	83654.1	185908	661911
178	indica	normal	REP1	273434	400463	151478	26248.1	465581	589573	883625	6.25487e+06	165918	8.16756e+06	396644	2.65923e+06	838758	175665	96421.3	35108.3	338841	139791	89346.8	180549	158099	163137	54492.2	141900	57200.1	190300	2.07967e+06	38875.5	1.99256e+06	91552.7	463204	480625	3510.64	65389.4	251714	1.06283e+07	26607.8	26005.8	2.68451e+06	1.04869e+06	218252	9004.98	51376	7352.41	57115.1	1.26656e+06
178	indica	normal	REP2	494610	259054	177199	27312.2	511523	835534	1.65512e+06	7.47021e+06	191301	7.01724e+06	373017	1.40796e+06	69989.2	216020	149236	56137.1	239431	141476	94317.9	149074	99255.9	123976	38853.9	122013	83799.2	118039	2.45693e+06	30764.3	2.19526e+06	30781.5	391466	415189	2704.99	62255.5	240179	1.09341e+07	23145.8	39983.9	2.19248e+06	556859	132414	5321.94	89876.2	8049.31	82543.3	1.00763e+06
183	indica	drought	REP1	946962	547522	4.23341e+06	81560	185083	3.5413e+06	4.94737e+06	4.67372e+06	311362	5.04111e+06	2.82199e+06	669310	86196.3	397004	555904	73729.1	293056	441418	332658	111116	67903.6	216352	27869.4	84198	744166	292393	219837	35570.8	2.05081e+06	361666	613173	433580	358125	593196	698702	1.226e+07	41150	24131.8	2.59569e+06	316645	299489	4100.56	41613	64864.4	40258.4	231837
183	indica	drought	REP2	1.69929e+06	575257	1.71003e+06	26531.6	193644	1.51956e+06	4.22604e+06	6.41603e+06	452315	5.69753e+06	3.89922e+06	465878	175013	380181	416267	110354	340725	310657	326506	130955	55735.6	87836.1	35057	107613	975881	153167	36769.9	33927.2	2.75858e+06	179274	580285	376193	425645	618966	871972	1.18083e+07	65040	15519.6	4.58429e+06	341077	276345	2405.01	54863.9	57521.2	36592.2	147440
183	indica	normal	REP1	1.07502e+06	766068	4.68595e+06	136375	479424	2.51662e+06	3.64445e+06	1.52617e+07	251195	4.34152e+06	2.19823e+06	839337	181509	631467	226758	55029.8	306523	750916	509801	90662.2	64640.5	191513	22053.3	126150	208744	506280	605481	160125	2.51548e+06	576991	500019	444380	62890.7	43210.2	226559	1.13955e+07	60780.9	16338.1	3.1916e+06	171350	229345	4725.12	211685	41765.6	22600.4	207116
183	indica	normal	REP2	313877	283450	876330	38191.3	50932.1	1.33483e+06	2.8339e+06	4.81679e+06	293005	4.15983e+06	552901	671778	131531	346916	309654	63459.1	285802	167901	69479.6	209281	175137	151812	22358.4	99204.6	146556	222601	6.17835e+06	32433	2.1565e+06	46038.8	763314	510560	5327.6	41466.1	259263	1.164e+07	54240.9	13086.6	2.71207e+06	195627	177844	3558.97	83339.7	8858.65	22871.6	353195
184	indica	drought	REP1	638143	361423	1.39845e+06	35509.5	406582	2.22915e+06	1.69437e+06	5.8225e+06	234090	9.98651e+06	1.23101e+06	1.50701e+06	761557	322166	434096	78651.3	433539	200803	845122	147123	80998.9	160028	73792.4	104972	843435	697835	236633	53597.3	2.11505e+06	1.55327e+06	1.61735e+06	666001	1.8687e+06	216474	844351	1.00584e+07	38551.3	22110.5	2.69845e+06	1.00554e+06	332168	10381.5	116213	31498.8	265680	583510
184	indica	drought	REP2	1.19264e+06	1.30042e+06	2.01662e+06	233556	717636	3.13908e+06	2.12527e+06	6.22238e+06	1.45629e+06	5.8535e+06	2.51059e+06	5.01321e+06	2.94732e+06	307760	1.23691e+06	198102	349816	477029	5.48879e+06	74603.3	154605	659503	40846.2	75587	1.03308e+06	1.8965e+06	797515	24311.4	2.26337e+06	781699	1.17817e+06	340498	1.63372e+06	425261	377938	1.14892e+07	56737.2	120360	4.14997e+06	422213	2.13776e+06	92802.1	449496	123698	502543	818552
184	indica	normal	REP1	566892	97972.4	834504	32605.7	281813	1.27689e+06	1.74287e+06	8.02995e+06	217360	1.18007e+07	350900	716552	325738	247014	276464	62274.6	535020	206545	107699	209742	48175	120361	110522	126847	161456	714746	668534	26185.4	2.367e+06	461046	1.39803e+06	659610	66629.4	58564.3	254078	8.65214e+06	47664.1	22215.6	3.40314e+06	4.5087e+06	198814	5207.96	38098.1	14775.6	24514.7	518972
184	indica	normal	REP2	683062	120021	2.77688e+06	28716.8	225495	2.09885e+06	3.3913e+06	3.57284e+06	223431	5.9117e+06	512826	597633	393548	375834	228526	37214.4	436466	220411	131583	87931.3	93418.9	134090	31968.2	85139.6	111978	632649	2.28204e+06	32358.1	2.0397e+06	80900.6	808718	612036	2451.89	37636.8	163920	1.02152e+07	58164.2	16962	2.73411e+06	1.01469e+06	128595	4231.87	88704.3	19726.7	29001.4	1.22498e+06
185	japonica	drought	REP1	4.9938e+06	2.96538e+06	4.17729e+06	616983	1.81096e+06	3.8121e+06	1.95931e+06	4.68477e+06	1.16511e+06	4.62373e+06	3.95777e+06	3.74097e+06	2.90426e+06	163500	1.26545e+06	111113	356014	1.57304e+06	6.87016e+06	29802.3	128904	1.12439e+06	27897.1	66487.8	273483	429790	2.84051e+06	75296.2	1.57655e+06	101920	440620	507559	85064.5	801992	236909	1.19612e+07	391142	130849	2.05292e+06	391460	4.33098e+06	94156	2.0313e+06	104699	211446	2.12849e+06
185	japonica	drought	REP2	5.27515e+06	1.69243e+06	3.92681e+06	431660	1.32221e+06	3.64899e+06	1.6612e+06	2.0446e+06	1.44115e+06	4.64161e+06	3.59282e+06	2.7496e+06	3.43536e+06	132287	1.8531e+06	104027	249339	1.54115e+06	8.3066e+06	22601.8	149575	861825	31673.7	67434.8	316279	201831	2.62761e+06	38799	1.80809e+06	13953.8	315339	317991	53780.4	1.00583e+06	194622	1.16098e+07	177370	147669	3.21072e+06	505903	5.08728e+06	123108	1.62453e+06	87824.1	239384	1.34318e+06
185	japonica	normal	REP1	430345	482196	983382	54119.2	288108	1.64177e+06	2.52996e+06	2.72691e+06	512599	5.85245e+06	647133	2.81335e+06	325009	248909	711889	56562.7	275928	262064	137055	56541.9	662871	729808	31500.7	114521	300010	600992	4.05151e+06	31582	1.82522e+06	134765	586873	529266	17263	86817.3	125654	1.17285e+07	169283	26877.5	2.50507e+06	467858	629191	4781.62	182722	28655.2	72866	776201
185	japonica	normal	REP2	538191	356447	1.51402e+06	47521.4	245395	2.60737e+06	3.2941e+06	2.70273e+06	390728	5.93085e+06	511393	1.74317e+06	156493	273898	368592	58641.2	235960	254749	122724	31009.6	405686	477525	31645.3	99749	116989	612465	3.85621e+06	30700.6	1.64487e+06	205142	556548	385027	4782.83	101928	145537	1.06187e+07	120337	32243.3	2.93065e+06	558469	539676	5040.05	133181	24231.7	52354.3	447364
188	japonica	drought	REP1	3.16693e+06	1.22022e+06	2.77881e+06	145414	1.74541e+06	3.05969e+06	2.61852e+06	2.02058e+07	427781	5.7192e+06	4.27726e+06	2.52729e+06	722645	319033	635083	118662	249062	653091	3.9873e+06	61356.4	130718	395857	36871.7	110273	1.17206e+06	1.06553e+06	2.31416e+06	71014.7	1.77415e+06	1.39023e+06	321584	327867	2.422e+06	607906	653475	1.17524e+07	59367.1	25608.4	1.98087e+06	372387	718718	12651.6	370306	134917	623780	734715
188	japonica	drought	REP2	2.25543e+06	375679	1.42483e+06	83585.5	717675	2.23809e+06	1.79409e+06	2.04706e+07	325194	7.02396e+06	3.30894e+06	1.13724e+06	356875	357800	380102	75617	263363	478355	1.6122e+06	90360	198391	185928	44132.8	127196	1.65726e+06	592766	668243	103096	2.63922e+06	2.29885e+06	314923	315552	3.57516e+06	422076	590461	1.1817e+07	59818.5	17851.9	3.94003e+06	573720	322812	2316.01	177115	25505.6	267139	717870
188	japonica	normal	REP1	887058	197550	616915	12423.7	555237	1.11285e+06	3.33585e+06	9.49044e+06	126145	7.90587e+06	278150	356060	89588.7	410439	140490	28538.6	518870	200810	85159.5	64916.1	54156.8	97854.6	45481.9	127257	64855.8	295977	291433	49147.2	1.93987e+06	312685	377662	844308	6098.75	40112	196545	1.05301e+07	44695.8	16669.5	2.20334e+06	812331	153177	7548.91	61580.7	10363	24255	264772
188	japonica	normal	REP2	1.00866e+06	275767	907193	37476.4	282400	1.6202e+06	3.98627e+06	8.31469e+06	452783	5.9736e+06	435277	563386	273147	403574	686151	116762	542192	273971	97055.5	65997.1	166824	270710	31295.8	137616	78294.8	200709	2.44363e+06	33080.9	2.44586e+06	112608	273695	718725	2955.5	68809.3	196240	1.14725e+07	42017.1	14880.4	2.92813e+06	277749	173736	5598.39	94495.4	8009.84	24575.9	1.05694e+06
192	indica	drought	REP1	1.81059e+06	1.44809e+06	1.02252e+06	148152	858965	3.96314e+06	2.75011e+06	6.07382e+06	1.25228e+06	6.07144e+06	2.45656e+06	2.4456e+06	1.87627e+06	216978	1.56851e+06	177787	221152	520204	3.97494e+06	55427.2	123200	737798	41879.1	78417.4	8.76896e+06	442654	2.26603e+06	40208.4	1.4519e+06	201616	1.3506e+06	336854	1.09487e+06	631791	377528	1.19711e+07	112919	84760.9	2.1311e+06	476988	1.96263e+06	75098.5	309053	193192	243541	961668
192	indica	drought	REP2	2.12107e+06	940582	1.24602e+06	140149	1.17803e+06	4.19062e+06	2.70377e+06	6.59426e+06	1.25305e+06	5.67021e+06	2.94929e+06	1.85657e+06	1.68431e+06	248050	2.1188e+06	197144	298491	478608	5.86501e+06	48750.1	118070	661895	39435.4	79190.9	4.88037e+06	234910	2.01742e+06	52964.2	2.363e+06	98268.1	1.33858e+06	299104	1.0509e+06	367837	457833	1.18942e+07	85849.2	69050.4	3.64594e+06	416730	2.76171e+06	47105.7	375725	101640	158373	358348
192	indica	normal	REP1	843709	488914	807730	34557.1	38415.7	4.63524e+06	5.9407e+06	3.51333e+06	694650	5.251e+06	1.28492e+06	522276	213311	384814	881459	132259	432744	363593	61176.7	59026.3	121507	150588	29230.4	126351	2.68892e+06	168454	6.91119e+06	26031.7	2.49658e+06	53190.2	1.36935e+06	554609	8368.49	109295	218479	1.1437e+07	107048	21293.6	3.12791e+06	345170	214143	3254.94	58803.7	8968.5	61159.9	1.73636e+06
192	indica	normal	REP2	1.13436e+06	319034	903239	26316.8	57358.5	2.82497e+06	4.33983e+06	1.90417e+06	368874	4.8806e+06	936597	494392	99728.4	293067	345221	62198	211124	379391	64852	75728.9	79547.2	114653	22657.3	109590	1.99629e+06	235390	7.50427e+06	13736.4	1.96644e+06	22582.8	1.52291e+06	393540	10723.1	68950.7	159887	1.10524e+07	106147	19406.8	2.72985e+06	225371	98570.3	4326.49	105959	14049.2	49644.7	921162
195	japonica	drought	REP1	3.66337e+06	359624	1.65229e+06	151111	771144	1.78379e+06	834712	3.70261e+06	958439	3.29785e+06	2.60356e+06	2.70953e+06	1.6889e+06	107349	1.25467e+06	176868	221368	1.14065e+06	3.99132e+06	185441	1.02448e+06	824016	22214.3	71763.4	856930	1.27964e+06	1.22696e+06	214315	1.4363e+06	1.02913e+06	602317	324011	860090	474501	222569	1.09735e+07	135124	63049.9	2.70509e+06	376160	1.00197e+06	41230.2	331878	67236.1	935885	1.00786e+06
195	japonica	drought	REP2	4.23445e+06	316189	1.87986e+06	128316	737637	1.74862e+06	986731	3.70431e+06	980948	3.31272e+06	3.93041e+06	2.59801e+06	1.70359e+06	111291	1.40144e+06	173092	843480	1.45036e+06	4.15418e+06	233673	1.02868e+06	821136	18452.2	79882.3	802637	1.10497e+06	1.70008e+06	110306	1.36628e+06	1.02777e+06	559073	883949	921436	489281	231977	1.10037e+07	139830	57764	2.67461e+06	379836	1.15193e+06	45439.5	386090	46608.3	1.02429e+06	746218
195	japonica	normal	REP1	435993	216950	4.83289e+06	64642.9	102959	5.06054e+06	3.52416e+06	9.70546e+06	280378	4.41163e+06	453153	1.76545e+06	124658	281444	268481	36189.8	223230	455065	74970.4	197493	1.61355e+06	899853	24741.9	99337.1	509721	435724	1.38592e+06	58459.8	1.61379e+06	189857	280229	376570	6541.99	58458.1	97138.3	1.14844e+07	118374	31808.4	2.95225e+06	217620	506810	1963.79	232832	8980.12	40718.9	575820
195	japonica	normal	REP2	860000	114516	1.38526e+06	72819.8	155824	3.84851e+06	2.76292e+06	1.11737e+07	269361	5.27473e+06	734349	1.04087e+06	581263	265675	227899	28819	408217	270198	106497	206736	289388	216986	26966.8	104219	279359	315349	460564	72363.6	1.67819e+06	113556	361312	396838	6145.79	66627.3	132364	1.18322e+07	71267.4	43715	2.57401e+06	343807	413855	5188.42	101583	13335.9	68192.8	524406
199	japonica	drought	REP1	3.9166e+06	389751	2.00546e+06	107505	1.03911e+06	1.8944e+06	1.64286e+06	1.42286e+07	498649	6.59443e+06	5.51693e+06	1.0206e+06	523604	210090	1.36379e+06	184077	537740	804931	1.31666e+06	102569	173408	317006	41948.7	88050.9	557298	182037	964350	90377.7	1.70426e+06	301552	657894	871099	632913	597080	995840	1.20551e+07	89661	15832.1	2.29756e+06	584135	290745	4716.26	193385	27019.3	79090.1	678848
199	japonica	drought	REP2	5.11517e+06	1.69596e+06	3.44839e+06	348875	1.84976e+06	2.79137e+06	2.0661e+06	7.60634e+06	1.40329e+06	5.30805e+06	4.86326e+06	2.38551e+06	1.86671e+06	165313	2.40931e+06	256104	342743	1.83339e+06	8.51886e+06	45745.8	257345	1.30692e+06	35599	79934.6	948889	730160	2.86525e+06	78484.6	2.36118e+06	668988	385665	373443	837728	816120	224620	1.18109e+07	185584	70489.5	4.93865e+06	445467	1.69778e+06	30084.3	1.24716e+06	51319.4	281691	669426
199	japonica	normal	REP1	779083	447226	395179	77142.6	301610	3.37116e+06	2.58778e+06	1.04334e+07	583438	6.47168e+06	579838	2.46759e+06	241114	431234	415029	65630.2	876274	385705	132284	118836	524249	692721	38093.7	155413	775054	482119	3.32763e+06	69856.8	2.46783e+06	88160.7	1.01952e+06	681974	14279.5	95839	295779	1.18332e+07	124402	40420.1	3.20111e+06	301971	552483	4411.88	92335.2	21155.2	42665.8	633517
199	japonica	normal	REP2	1.00111e+06	339595	1.35369e+06	415783	306384	3.07716e+06	1.624e+06	1.45518e+07	255815	5.77432e+06	1.94332e+06	2.04547e+06	299364	235430	448225	40439.3	304502	674123	799152	31010.4	494838	999014	29790.8	93188.5	322437	357180	996866	314672	1.58343e+06	39152.2	349767	424082	4579.74	72445.7	123976	1.19007e+07	101752	36527.2	2.80985e+06	241783	1.01939e+06	5114.82	265772	19905.6	34181.9	836003
208	indica	drought	REP1	824205	404534	1.59378e+06	49389.5	1.21532e+06	2.99581e+06	2.46719e+06	1.31009e+07	369143	5.55004e+06	2.6578e+06	1.34568e+06	351500	414806	614321	88892.9	309225	524536	957344	138133	54924.9	197318	32007.7	101647	1.08812e+06	284207	860817	32881.7	2.20398e+06	1.61135e+06	513736	398893	1.57742e+06	456007	544360	1.26707e+07	39399.3	26339.3	3.08169e+06	434182	369978	13773.2	92662.2	50140.4	170431	231534
208	indica	drought	REP2	3.17234e+06	626672	2.06188e+06	65507.9	1.11079e+06	1.96972e+06	2.00248e+06	1.24035e+07	590386	5.10468e+06	4.70332e+06	1.51798e+06	592649	316634	690286	106255	267588	670658	4.42905e+06	166745	131800	230302	37225.7	91914.4	1.74097e+06	249226	841505	40339.2	2.16524e+06	1.20388e+06	655297	318957	4.96924e+06	495187	411466	1.15852e+07	51270.4	25000.6	3.38315e+06	347900	658516	15562.7	322692	62868.9	281010	395990
208	indica	normal	REP1	705495	256553	2.2764e+06	36896.4	415757	3.05808e+06	3.3823e+06	3.34617e+06	571467	4.38693e+06	891955	436832	156825	395968	784884	120615	333837	433005	116571	72147.7	97962.4	284171	19548.5	132409	1.30249e+06	166612	4.89709e+06	20527.8	2.11752e+06	54615.6	413618	465684	4048.44	148613	174787	1.19033e+07	85894.6	15408.5	3.00204e+06	243106	224629	1945.48	68161.5	10435	67148	269019
208	indica	normal	REP2	532333	121283	1.6742e+06	21946.6	423388	2.22499e+06	4.08588e+06	6.28354e+06	351221	5.03683e+06	583612	758898	123603	418690	424127	84834.8	346105	238922	75586.1	132236	107912	217388	24248.5	91664.4	453418	168480	3.82557e+06	26452	2.31282e+06	263561	390317	427442	6890.61	126549	182784	1.22163e+07	65725.8	16518.2	2.76325e+06	389590	191947	4141.73	72449.8	8916.34	37977.8	228648
218	japonica	drought	REP1	5.97537e+06	3.25168e+06	4.111e+06	529185	944539	1.59123e+06	1.62429e+06	1.74641e+07	1.00467e+06	6.90384e+06	6.59557e+06	3.43386e+06	1.50504e+06	173944	912565	221061	325281	1.39014e+06	7.57567e+06	42358	198873	605799	57750.6	87730.8	1.47377e+06	780203	460876	84107.6	1.30274e+06	390408	143459	475120	1.16202e+06	323164	250138	8.23355e+06	185847	113300	1.36408e+06	1.16437e+06	601752	43564.6	759536	80694.8	138219	3.34632e+06
218	japonica	drought	REP2	5.56016e+06	3.13815e+06	4.50846e+06	528595	947087	1.57702e+06	1.6264e+06	1.76582e+07	1.09035e+06	7.47294e+06	6.96777e+06	5.68627e+06	1.67345e+06	157093	1.18519e+06	173491	623064	1.45175e+06	7.44202e+06	64575.7	378495	748807	61709.6	92027.5	1.46437e+06	1.18989e+06	734985	108219	1.4766e+06	578831	264329	753428	1.19254e+06	555305	460048	1.13229e+07	286152	87475.3	2.33805e+06	946045	1.19417e+06	51258.8	933557	56140.1	327232	3.16659e+06
218	japonica	normal	REP1	685042	473489	315576	113015	184010	1.57174e+06	1.53198e+06	1.05014e+07	327747	7.25752e+06	684956	2.44468e+06	264929	334742	345725	64960.1	333886	260295	127778	66111.3	518547	456940	48138.5	139869	262542	483960	913990	251005	1.6676e+06	105763	412464	408144	5305.96	107977	277719	1.11053e+07	314040	39621.6	2.6856e+06	1.12863e+06	521124	9333.74	54842.3	31486.1	134923	909820
218	japonica	normal	REP2	831574	536462	837922	45344.3	133852	2.88061e+06	2.35033e+06	1.91505e+07	276243	6.19665e+06	949338	1.11476e+06	120770	302430	237470	38429.9	242279	281677	108203	77471.3	169300	296070	34551.8	104141	292765	510762	732539	33610.3	1.6226e+06	135498	433178	388882	7592.04	122946	198085	1.17816e+07	144566	25307.2	3.23009e+06	597711	434676	5965.87	73150	31263.9	143966	391069
236	indica	drought	REP1	1.18372e+06	3.4943e+06	2.84681e+06	381326	453130	3.78901e+06	3.61428e+06	1.83894e+07	662552	5.09795e+06	3.20647e+06	842449	424797	404409	824745	143110	331996	575815	842746	86459	33610.3	300034	32829.8	114685	707069	249268	442654	116679	1.73984e+06	422382	2.14919e+06	467601	1.02375e+06	263050	343667	8.40359e+06	73341.1	22938.2	1.47111e+06	257593	334310	10116	46602.6	111837	918354	3.90251e+06
236	indica	drought	REP2	1.489e+06	8.45451e+06	2.19525e+06	1.49757e+06	436814	5.27771e+06	3.4811e+06	1.00808e+07	626879	3.7818e+06	3.42111e+06	1.92048e+06	413755	448681	641501	99956.8	452818	859638	1.26921e+06	78518.4	174652	708396	27407.2	120748	889779	356974	857085	434116	3.80516e+06	301384	3.50071e+06	442983	1.25563e+06	532414	523432	1.08863e+07	30340.2	38538.6	7.63902e+06	249088	1.54099e+06	14569.3	160548	123983	1.85937e+06	5.486e+06
236	indica	normal	REP1	1.13569e+06	234537	567962	19881.6	984167	1.92064e+06	2.96117e+06	1.01005e+07	267867	4.74284e+06	657084	444755	64981.5	331941	267025	69339.5	235887	214771	114700	174473	96088.8	152429	24689.5	82938.9	197158	296212	2.96737e+06	18422.1	2.05533e+06	771478	3.68009e+06	457084	50774.6	48901	253631	1.21179e+07	51008.1	18853.3	2.82071e+06	186350	178014	5589.26	104944	11421.9	37226	351315
236	indica	normal	REP2	674904	226766	645580	23991.1	970792	1.99758e+06	2.62287e+06	1.08122e+07	266018	4.6757e+06	755741	518569	68249.6	353188	265436	52789.5	261110	278091	105355	165950	104831	149400	21643.4	82244	199822	309291	3.70152e+06	26245.6	2.12843e+06	488199	3.32392e+06	433842	40986.6	45615.1	271061	1.17912e+07	52213.8	16952.1	2.70158e+06	214655	197109	2541.77	100567	12218.9	50786	352647
249	japonica	drought	REP1	2.56974e+06	594289	3.28179e+06	113974	880950	4.54329e+06	1.92019e+06	1.75362e+07	384091	5.18862e+06	3.26011e+06	706965	266486	321532	467697	93078.1	404947	468010	1.5565e+06	44926.9	51776.5	143940	30363.9	85733.7	670967	867225	1.27535e+06	63967.5	2.17114e+06	1.09524e+06	120540	546527	1.64725e+06	254825	316162	8.72223e+06	58603.5	25923.7	2.15774e+06	389569	387678	9901.07	358947	33831.2	208481	678944
249	japonica	drought	REP2	3.61939e+06	112193	2.6673e+06	21218	725961	2.4179e+06	1.66857e+06	1.14815e+07	739986	6.14575e+06	4.8954e+06	679338	313019	158016	1.07589e+06	121826	280357	620173	2.48945e+06	94979.9	77810.6	163792	36940.5	114236	457035	565915	818962	42536.3	2.42103e+06	1.57953e+06	466621	323913	795113	284379	357495	1.11901e+07	51118.4	15317.1	4.31623e+06	624428	348552	6448.46	240324	26256.3	73479.6	191942
249	japonica	normal	REP1	810368	198067	528337	24520.8	312901	1.4352e+06	808180	4.24363e+06	280946	1.04425e+07	381715	397634	368064	129536	371669	90582	230739	155124	100789	122352	70204.5	51218.4	88173.1	97606.1	105157	83699.1	1.26763e+06	22689.5	1.97353e+06	59929.8	60994.5	406233	74428.8	48877.9	60819.5	9.84269e+06	14463.1	14952.8	2.66264e+06	3.74266e+06	93722.5	3750.77	91649.8	4859.73	24529	303296
249	japonica	normal	REP2	650827	262472	303981	26691.5	478787	1.79973e+06	1.64544e+06	7.04113e+06	375354	7.29081e+06	869521	875352	432747	218230	642244	97430.8	310232	196317	121830	102426	162304	131011	42927.7	94656.2	179459	477967	1.13633e+06	33060.7	2.25237e+06	718418	93302.1	425656	6091.4	77749.6	279858	1.11338e+07	41048.9	19781	2.67765e+06	1.55595e+06	158169	5911.81	145268	7451.89	57307.6	335094
324	indica	drought	REP1	2.13445e+06	648095	2.37849e+06	144586	313931	2.18479e+06	1.04955e+06	3.42655e+06	1.19414e+06	6.44469e+06	2.98262e+06	2.42936e+06	1.35457e+06	169669	1.47447e+06	299428	296057	727077	1.88566e+06	98493.9	159946	406712	46915.4	71679.3	2.25582e+06	1.54233e+06	1.16296e+06	29347.4	1.55496e+06	1.16e+06	510199	480178	739354	305471	257266	8.44369e+06	136164	89018.1	1.8704e+06	644819	894397	59200.7	266531	57741.6	328746	741350
324	indica	drought	REP2	1.96394e+06	565739	2.13109e+06	110351	306761	2.12894e+06	1.19955e+06	4.26726e+06	1.18602e+06	5.50531e+06	3.51299e+06	1.42508e+06	1.1754e+06	109831	1.39051e+06	202160	342364	713314	2.12469e+06	114346	137920	508544	34092.6	102505	2.07513e+06	512603	650092	24538.9	2.0978e+06	1.13084e+06	910019	407027	501479	389343	276185	1.16232e+07	162484	49120.9	3.66873e+06	510259	843099	38930.1	294115	32247.9	202050	368607
324	indica	normal	REP1	835312	117656	3.69354e+06	75326.1	25571.8	2.93842e+06	2.75226e+06	664741	277482	4.35372e+06	781463	1.6545e+06	160341	164148	198890	23712	359465	383965	108134	71237	182278	508700	21106.6	64066.9	1.24048e+06	491900	1.90897e+06	39325.6	1.47353e+06	96902.9	507040	490216	3559.46	58473.9	200827	1.1836e+07	404438	30461.8	2.57324e+06	265761	589892	6545.65	158316	12482.4	62751.3	227689
324	indica	normal	REP2	690593	293141	2.66549e+06	88798.6	57567.7	1.77329e+06	1.93801e+06	3.55354e+06	256992	3.95376e+06	830603	2.0217e+06	81981.6	201627	199345	38506.2	372116	209789	147560	115218	194999	206513	18098.9	112474	236271	113214	1.31122e+06	31192.7	1.48413e+06	82071.7	882005	501753	9911.03	45091.7	291421	1.10736e+07	204363	26292.9	2.57863e+06	166475	452872	5014.13	102715	9746.85	55431.5	285969
325	japonica	drought	REP1	7.0274e+06	2.37032e+06	4.14942e+06	297168	1.18025e+06	1.81983e+06	1.22483e+06	3.38438e+06	1.42834e+06	4.6887e+06	3.81417e+06	1.70233e+06	2.23932e+06	119131	1.51624e+06	175055	361069	1.73417e+06	8.80351e+06	36723.4	77165.9	662322	53988.6	54960	2.27861e+06	546173	1.72913e+06	39324	1.33874e+06	203587	98718.6	447801	292690	628423	80803.2	8.73104e+06	70296.7	120218	1.50384e+06	403811	1.10921e+06	73860.7	1.9432e+06	131367	405190	1.90349e+06
325	japonica	drought	REP2	5.66079e+06	405034	4.77818e+06	109148	1.59269e+06	2.02194e+06	2.18916e+06	8.11084e+06	1.08127e+06	6.47994e+06	5.66513e+06	936152	1.32225e+06	148774	1.80901e+06	149839	310436	1.17287e+06	6.78985e+06	48659.4	67885.8	459043	52680.5	86613.3	1.233e+06	230925	2.07727e+06	56480.5	2.06046e+06	390731	305582	290532	375089	922382	336493	1.13402e+07	51478.1	45737.4	2.97365e+06	562331	885937	34468.4	510772	49943.1	284644	346270
325	japonica	normal	REP1	864087	218284	546336	77054.6	168745	2.00432e+06	2.06228e+06	2.07517e+06	245974	3.99343e+06	549831	1.3716e+06	366411	198511	258292	28305.2	290874	284114	48483.1	59444.1	246745	208141	20936.8	73209	205139	353540	762660	32812.9	1.44525e+06	111275	346165	535910	4121.68	51346.3	171691	1.23194e+07	69549.8	23921	2.48124e+06	243656	518033	11746.1	160105	8885.03	42830.6	259206
325	japonica	normal	REP2	779212	165129	605143	76544.4	279224	1.7352e+06	1.65276e+06	5.6394e+06	227061	4.87664e+06	674224	1.14497e+06	503311	206516	197292	27504.4	382696	294759	66650.7	74148.2	212139	175413	22927.8	84167.8	219784	359226	494389	41754.3	1.67039e+06	401774	272798	485986	3678.42	75033	147775	1.23698e+07	67099.4	27434	2.66892e+06	218261	364772	10926.6	140034	12465.1	57614.4	329372
338	indica	drought	REP1	4.05407e+06	1.07989e+06	1.38981e+06	179235	527323	2.02353e+06	1.33062e+06	6.89357e+06	768021	5.98641e+06	4.08624e+06	3.39691e+06	872453	137285	1.05804e+06	270930	400177	761089	4.5129e+06	125594	247382	410769	53732.9	78942.6	502116	348641	2.3971e+06	64095.8	1.6723e+06	607523	609772	461253	473610	208844	230049	9.27753e+06	31280.4	33609.5	1.97382e+06	584153	548083	26747.4	560740	110956	186932	1.25504e+06
338	indica	drought	REP2	5.50871e+06	1.87397e+06	2.68116e+06	230596	739087	1.47019e+06	807751	6.17865e+06	1.23486e+06	5.4649e+06	4.38435e+06	6.21914e+06	1.40808e+06	108567	1.46372e+06	245429	312086	820278	1.2283e+07	171646	342564	660707	52457.4	73998.8	656522	504474	2.01192e+06	98241.3	1.97821e+06	320895	997387	294974	670387	266578	330929	1.16832e+07	27970.1	56602.6	3.56435e+06	601570	925725	31032.3	1.31112e+06	89334.8	430915	1.81233e+06
338	indica	normal	REP1	1.00921e+06	194512	682269	68505.3	144182	1.17837e+06	996623	1.05163e+06	169070	5.18688e+06	575838	1.73024e+06	158087	153727	129303	18329.3	380287	218030	88610	234368	197261	124516	26600.2	90250.9	134866	244099	2.54476e+06	53123.1	1.72557e+06	205024	649087	496207	2693.13	44697.7	87159	1.17815e+07	63433.8	32786.8	2.49023e+06	905463	383882	3547.71	35141.8	4256.26	53463.7	386677
338	indica	normal	REP2	1.5112e+06	210731	1.63696e+06	64185.8	138832	3.18597e+06	1.78371e+06	3.99111e+06	470925	6.46083e+06	1.54496e+06	1.45715e+06	195374	205562	362320	50426.8	369666	368169	103516	159948	276223	211869	32252.1	74574.7	258537	319514	3.44134e+06	29397.1	1.84952e+06	256205	594737	502038	3643.35	101280	180595	1.26195e+07	70804.7	36526.4	2.13323e+06	387517	861797	11345.4	151448	8555.28	27786.8	402178
366	japonica	drought	REP1	1.14413e+07	7.94043e+06	4.7585e+06	2.22137e+06	1.55284e+06	1.24639e+06	922678	3.9638e+06	1.28606e+06	1.12682e+07	8.18038e+06	779211	1.86895e+06	106825	1.3602e+06	456433	346845	2.29832e+06	1.81859e+07	77368.8	71539.9	889724	158056	66290.1	641824	65549.7	898280	396870	1.50027e+06	28726.3	3.54955e+06	439913	694585	446032	132858	6.94739e+06	696759	110595	1.82296e+06	1.57624e+06	2.25275e+06	83526	1.92407e+06	127898	192281	3.17756e+07
366	japonica	drought	REP2	9.80744e+06	9.14088e+06	5.76708e+06	2.23788e+06	1.56839e+06	1.18485e+06	932603	3.77936e+06	1.36882e+06	1.28926e+07	9.04584e+06	1.02273e+06	2.37082e+06	94555.1	1.60929e+06	422529	551423	2.0102e+06	1.7622e+07	150417	80318.7	922633	173170	65258.8	588784	78205.6	1.01791e+06	443341	1.52072e+06	10628.2	5.26122e+06	647114	679186	533436	250700	9.37294e+06	725609	90001.1	2.51999e+06	1.75456e+06	3.19052e+06	71115.9	2.39299e+06	78820.9	171116	2.30683e+07
366	japonica	normal	REP1	1.44225e+06	107041	314556	21552.8	145529	1.01112e+06	976494	7.1621e+06	412865	6.3781e+06	1.38686e+06	408698	129863	170200	295796	97792.4	344974	357395	95750.4	141563	103339	62191.2	35708.2	62323.9	2.91204e+06	240037	17698.1	41723.1	2.13142e+06	74492.6	1.11346e+07	434416	63282.6	61370.4	130083	1.16367e+07	72464.3	24616.6	2.35609e+06	474028	159755	9942.28	92839.4	14844	52856.1	280183
366	japonica	normal	REP2	840611	66890.2	321553	22549.8	86923.2	996222	1.03753e+06	1.78781e+06	274447	5.99325e+06	1.15544e+06	354708	73998.5	183481	189333	84077.5	341407	271732	71628.6	169784	101583	74340.4	37190.8	79692.5	488245	228571	3691.74	26529.7	2.37241e+06	46590	1.26277e+07	503458	18673.4	59167.6	136612	1.123e+07	66083.5	22487.3	2.5083e+06	779521	157532	6549.62	82071.9	20914.7	7707.39	271304
371	japonica	drought	REP1	1.36499e+07	156760	1.31578e+07	63244.4	1.65415e+06	1.18618e+06	1.99048e+06	4.00179e+07	1.57895e+06	6.47274e+06	1.438e+07	1.02176e+06	948765	133973	2.39882e+06	239656	215569	1.32389e+06	1.13619e+07	85802	96323	186491	45381	93057.6	1.33188e+06	26224.5	702152	44006.5	1.54086e+06	12987.4	225990	253707	1.25726e+06	231112	181068	8.98636e+06	20261.9	25898	2.02785e+06	825485	171436	24227.6	227225	139956	67143.2	256247
371	japonica	drought	REP2	1.16526e+07	166446	1.42346e+07	61967.3	1.81797e+06	1.42527e+06	1.6911e+06	3.58255e+07	1.61969e+06	6.043e+06	1.65228e+07	1.41219e+06	1.13469e+06	145863	2.52404e+06	208172	341365	1.2655e+06	9.32347e+06	76235.2	152706	203425	40738.7	87618.5	1.28749e+06	77865.3	1.12431e+06	25029.3	1.56042e+06	3121.35	295332	359021	1.31026e+06	314884	278470	1.14831e+07	27350.5	23749.7	2.8437e+06	674412	302917	40332.1	220199	90067	13577.7	217229
371	japonica	normal	REP1	593582	230231	361189	38082.4	178716	914961	1.80105e+06	2.19315e+07	901668	5.84023e+06	856251	1.59937e+06	332280	277507	942312	130419	279468	173588	84098.9	146488	267555	99714	31771.9	92886.2	154219	46636.5	184181	40224.6	1.77184e+06	41109.7	583371	467067	6540.68	75853.7	95366	1.20792e+07	55606	20876.6	2.26723e+06	618624	171740	8764.89	52252.2	16033.9	12788.2	312153
371	japonica	normal	REP2	692522	170485	410265	48466.5	126750	1.41091e+06	3.06311e+06	1.45459e+07	746511	6.4383e+06	1.37418e+06	1.29759e+06	194944	384839	499297	101532	520288	163030	61430.4	99410.7	227361	149070	33842	92601	81229.8	32423.7	58818.8	27161.4	2.37727e+06	62873.8	387369	555579	6335.34	58635.2	112042	1.1387e+07	79506.1	28409.7	2.99614e+06	1.21839e+06	206496	5994.63	52639	31117.4	37147	328755
392	indica	drought	REP1	9.77394e+06	2.59363e+06	5.39318e+06	4.50383e+06	1.3522e+06	1.26686e+06	1.6237e+06	1.47224e+07	1.30869e+06	1.14463e+07	8.39261e+06	744698	1.46635e+06	85277.8	1.10362e+06	263364	310511	1.30121e+06	1.48175e+07	146438	162107	638633	150990	79699.6	770857	653100	1.11024e+06	569749	1.58981e+06	230385	855600	436050	519847	272741	293414	7.27637e+06	72431	65327.4	1.80371e+06	2.38853e+06	586441	11039.1	772217	124496	112737	4.9794e+06
392	indica	drought	REP2	6.31286e+06	2.49702e+06	5.45561e+06	1.10766e+06	1.15607e+06	1.22813e+06	1.92776e+06	2.35085e+07	1.18586e+06	1.32817e+07	6.19315e+06	1.16839e+06	1.39639e+06	144416	2.04422e+06	168953	276080	600514	1.24595e+07	174629	87280	471142	144994	87962.6	598304	802120	1.05439e+06	151221	1.93963e+06	415244	1.11629e+06	267685	1.57953e+06	316986	425721	8.89349e+06	75203.2	41075.5	3.05997e+06	1.86196e+06	678433	21916.8	608474	124577	189101	2.35024e+06
392	indica	normal	REP1	843033	54217.8	643196	71318	90589.2	1.85293e+06	2.24604e+06	5.71856e+06	947018	4.49089e+06	487205	722439	478201	153360	1.33224e+06	150930	466587	123992	48788.4	98384.4	85373.7	272800	17397.2	93836	293993	434648	1.64662e+06	26920	1.91697e+06	68199.8	788859	522312	3272.55	79884.1	83818.2	1.24954e+07	116294	25733.9	2.3581e+06	267483	282628	8498.51	59726.9	5631.42	64782.9	169061
392	indica	normal	REP2	1.17356e+06	134565	720508	59825.2	125694	1.91212e+06	2.7279e+06	2.15412e+06	835835	4.62004e+06	720998	728590	332523	165636	874414	109745	532772	177506	57475.6	124820	89667.3	184277	22533.2	89150.3	171788	619233	2.11389e+06	17476.3	2.51739e+06	82826.7	835017	634710	3480.86	71348	63328.8	1.10236e+07	101286	26538.4	3.05461e+06	248998	305856	9085.55	94763	8397.57	43116.6	165024
409	indica	drought	REP1	2.31992e+06	534872	1.57399e+06	26282.6	1.75611e+06	1.58995e+06	1.38239e+06	1.21129e+07	826101	7.03842e+06	2.84923e+06	515758	406472	267714	1.19878e+06	218889	229634	295060	453268	162506	48838.1	78378.8	36857	90097.5	6.93827e+06	102598	60614.8	24991.2	1.85184e+06	258315	681835	310904	827086	491026	477686	9.80167e+06	61779.7	18903.8	2.18305e+06	580351	145155	6498.23	58134	23209.3	34739.2	170360
409	indica	drought	REP2	4.78817e+06	575921	2.87153e+06	59023.4	3.37566e+06	1.63713e+06	2.10848e+06	1.97735e+07	838662	5.33183e+06	6.4888e+06	702454	239376	271473	599186	193800	298650	448824	2.02765e+06	173881	77665.6	131112	33875.7	103802	6.99751e+06	62351.5	172812	45853.8	2.50145e+06	171453	1.12881e+06	265063	1.56304e+06	618810	750597	1.16572e+07	77878.5	17877.5	4.33224e+06	408202	353897	4105.21	146777	53084.9	94750.8	198256
409	indica	normal	REP1	923380	79988.7	1.2526e+06	42648.4	277752	1.30741e+06	3.26736e+06	1.76596e+06	772519	4.08624e+06	512278	732955	256801	227948	579352	105706	462164	191996	67654.7	109877	86277.6	130762	16312.8	84109.9	317994	142183	2.8448e+06	21130.6	2.09707e+06	43881.2	751600	604128	10082.7	63400.1	183749	1.15048e+07	89426.9	18952.1	2.77512e+06	232573	249798	5646.42	66682.1	11140.9	62386.4	170574
409	indica	normal	REP2	698749	58363.5	699571	50132.4	324050	2.00625e+06	1.84299e+06	2.38866e+06	408789	4.01691e+06	427902	588627	100926	223387	431074	89311.3	468866	157165	58539.1	136178	90372.9	167759	16116	65911.5	194174	72296.1	2.22586e+06	29030	2.54437e+06	34153.2	861225	566263	5573.48	77597.3	227618	1.1985e+07	45861.5	13145.6	3.48125e+06	198081	155881	7984.47	124217	6525.81	59568.4	343021
415	japonica	drought	REP1	8.15142e+06	204154	2.9023e+06	47723.2	1.21664e+06	841037	597440	7.69706e+06	1.65241e+06	1.15065e+07	8.3654e+06	708492	1.14041e+06	102259	2.63224e+06	322118	395876	1.6229e+06	3.90434e+06	150276	149012	171678	108875	76973.3	2.6517e+06	532680	230698	20557.8	1.43711e+06	570235	173709	412105	560430	613369	200822	7.52519e+06	82274.7	28992.2	1.63158e+06	2.72736e+06	142175	20641.7	107936	143992	8282.1	375544
415	japonica	drought	REP2	2.4225e+06	651587	1.29448e+06	37549.8	272702	1.77605e+06	2.90316e+06	2.20973e+07	928954	8.91119e+06	4.39999e+06	633950	290630	158967	1.06514e+06	198305	393497	439563	580675	151665	41043.1	127131	65363.8	110027	872247	64672.9	186267	23565.2	2.46885e+06	267164	701514	325788	151667	717672	449642	1.08702e+07	95274.4	18946.4	3.49196e+06	589529	328732	4216.45	67798.6	42588.4	17439.1	210094
415	japonica	normal	REP1	687748	35229.8	404537	31473.7	64788.7	931982	1.1045e+06	1.95568e+06	676939	6.62096e+06	549161	848502	295161	235605	573790	84350.9	442532	126403	101024	80284.6	192771	142265	41043.7	85466.9	221706	248600	174509	30904.9	1.86779e+06	113163	436602	589950	4391.97	81349.5	101656	1.12175e+07	144894	18876.4	2.69288e+06	948667	143204	7700.44	54628.2	11894.7	42201.9	294671
415	japonica	normal	REP2	675159	96603.4	393626	32221.1	118275	1.15107e+06	1.19961e+06	2.64825e+06	589247	7.12135e+06	539682	787482	276868	316457	474339	90443.8	543185	193896	89986.8	89156.4	168744	119556	46738	106434	277864	250971	253141	40457.8	1.76981e+06	110796	551970	640986	5935.2	73228.3	153533	1.14001e+07	95704.8	19396.5	2.65975e+06	734914	169939	6153.38	40131	5869.51	65929.8	307778
448	indica	drought	REP1	2.62842e+06	437565	652744	29027.1	658906	1.57924e+06	1.45698e+06	1.36244e+07	808724	1.06363e+07	5.02077e+06	388777	261628	281485	799987	192366	187005	281012	1.18661e+06	186087	49362.9	98587.7	87678.4	109393	2.53029e+06	37688.2	45997.3	20569	1.73917e+06	125015	697375	320814	622494	177093	574816	8.2697e+06	98433.5	18789.7	2.38797e+06	2.02494e+06	143276	9565.55	29589	37902.7	42960.5	169719
448	indica	drought	REP2	3.94442e+06	465719	2.27403e+06	55776.5	726608	967410	1.05281e+06	1.1526e+07	1.10009e+06	9.65248e+06	5.32358e+06	1.73076e+06	646453	180927	1.71833e+06	197803	351757	487301	3.86719e+06	274761	146599	195619	80643.6	115915	2.77466e+06	22841.1	1.22919e+06	32876.5	2.23504e+06	59681.9	1.02886e+06	307573	977968	378745	641536	1.08806e+07	52788.4	26926.1	3.56683e+06	1.15392e+06	277089	18047.2	118419	81067.1	62241.8	295307
448	indica	normal	REP1	2.24692e+06	185974	603909	74719.2	103788	2.21882e+06	2.51919e+06	3.60397e+06	584523	5.45494e+06	913204	718231	220695	288594	690387	121945	447873	185090	152359	147502	154421	134682	26571.6	76098.5	483128	243549	1.02037e+06	21956.4	2.39424e+06	58816.6	1.70256e+06	437382	11661.5	89320.5	88325	1.22456e+07	88194.8	29460.9	2.79903e+06	467365	275272	6716.35	25692.8	19165.4	54146.4	337078
448	indica	normal	REP2	1.49047e+06	172964	744224	41224.5	130204	1.60493e+06	1.92498e+06	1.30978e+06	448418	5.93953e+06	507052	568253	134706	210939	331566	68208.5	563482	200522	130364	156346	84909.9	112557	32841.2	78500.2	254938	153778	389222	61360.7	2.0451e+06	9178	2.06525e+06	486620	2651.45	74023.4	133785	1.13017e+07	85798.7	35457.3	2.64257e+06	1.05845e+06	303722	9579.41	24923.9	13898.4	17620.5	443755
456	japonica	drought	REP1	1.31282e+07	228295	4.54793e+06	43794.5	1.08558e+06	933231	1.27785e+06	1.2911e+07	1.315e+06	5.1018e+06	1.51123e+07	1.25225e+06	844102	98797.5	2.21288e+06	256352	389492	1.29906e+06	8.53809e+06	171715	207530	170598	40993.5	69257.1	625761	90608.8	717366	219764	1.71532e+06	33331.3	2.11035e+06	308065	1.23936e+06	621337	225221	1.00882e+07	23685.5	22884.8	2.09137e+06	428834	225400	21332.6	317167	208935	166274	321819
456	japonica	drought	REP2	9.43065e+06	315124	4.50353e+06	53615.3	1.19352e+06	978703	1.39915e+06	9.84765e+06	1.4539e+06	7.04956e+06	1.44597e+07	2.50843e+06	1.34154e+06	135489	3.77965e+06	176722	330593	989026	7.95653e+06	258604	282228	280195	63407.5	79636.3	1.20114e+06	38426.7	1.05697e+06	151574	2.64149e+06	88058.3	2.39895e+06	326837	2.36901e+06	793747	350247	1.11974e+07	45759	28972.7	4.40927e+06	779059	380190	21776.2	336396	99495.8	372996	258129
456	japonica	normal	REP1	963741	105030	337746	47734.1	271587	1.21109e+06	1.16584e+06	1.26651e+07	387965	3.54516e+06	726993	1.32977e+06	146541	228913	284294	102472	220446	225773	87438.8	237681	96592.7	66135.7	17323.6	86505.2	481038	56766.6	145.986	41631.4	1.57644e+06	23610.9	5.52947e+06	310220	8146.15	50764.3	69703.7	1.20679e+07	23584.5	35843.3	2.06723e+06	267257	149200	3253.08	97699.9	16653.2	16345.6	446447
456	japonica	normal	REP2	1.39724e+06	250026	354073	45610.4	204530	1.59804e+06	1.96153e+06	5.14504e+06	695734	5.40348e+06	1.24292e+06	1.75768e+06	285203	266081	634154	104463	232055	239320	96248.4	213308	158149	99645.3	23554	83051	249284	44453.1	392934	26666.8	1.87731e+06	13987.9	4.30558e+06	394409	116388	61210.7	59071.2	1.28369e+07	23417.2	16109.9	2.06265e+06	354153	114297	10763.8	110393	20071	41388.2	327259
458	indica	drought	REP1	5.54122e+06	1.79837e+06	1.67456e+06	619315	1.34869e+06	823976	613199	3.65676e+06	1.03366e+06	5.7638e+06	4.8154e+06	2.3269e+06	1.42476e+06	45927	1.54195e+06	202000	374282	764237	8.21019e+06	125467	253082	354721	45740.3	51191.1	3.96497e+06	682507	2.39941e+06	115162	1.56039e+06	711736	912383	423787	1.22552e+06	307427	228470	1.05725e+07	54306.3	38379.5	2.2815e+06	408413	1.04844e+06	26243.1	565608	135024	312942	4.33402e+06
458	indica	drought	REP2	5.24333e+06	779678	1.56848e+06	238272	2.25777e+06	756145	605401	4.68625e+06	1.33352e+06	7.36285e+06	4.80379e+06	1.92816e+06	1.09956e+06	34989.9	2.72283e+06	254209	288328	419040	8.59495e+06	140986	90815.2	235898	55782.4	60209.5	5.34347e+06	525314	1.43991e+06	90019.6	2.12061e+06	1.16607e+06	852334	287963	1.69815e+06	430811	268267	1.13063e+07	48653.7	29374.8	3.38478e+06	616231	743507	16992.3	208315	65163.1	174834	972071
458	indica	normal	REP1	716714	61724.7	231482	51317.3	443452	1.17611e+06	781869	973372	195023	4.15209e+06	586340	1.22931e+06	158475	61971.2	124900	32802.5	335153	202169	136179	208529	269141	193245	19950.6	94375	417851	38967	248701	25157.1	1.45171e+06	19498.1	902847	396062	45712.9	30828.3	63250.2	1.2437e+07	33729.3	21864.8	1.95785e+06	556539	260232	6852.92	90604	4654.34	76500.7	1.04281e+06
458	indica	normal	REP2	569936	136193	202545	58292.4	446510	857999	764805	1.00571e+06	205856	3.98286e+06	404718	1.3698e+06	184536	74002	108400	24161.4	332218	183346	137489	259010	277359	152243	20680.9	83293.3	440552	75222.1	518047	46333.1	1.65901e+06	12364.3	1.08001e+06	401937	22431.2	31700.2	51275.5	1.16842e+07	32333.6	60914	1.96926e+06	417952	325641	4260.07	61627.7	8097.23	41125.1	475284
461	japonica	drought	REP1	5.94368e+06	140087	1.21125e+06	25104.7	329380	1.17486e+06	312315	7.82616e+06	475839	5.56405e+06	9.33612e+06	464299	222812	71932.3	786013	135418	293725	605338	311119	86207.3	200946	94916.8	35745.4	66095.8	5.10392e+06	375641	751936	24770.4	2.15833e+06	1.241e+06	1.43631e+06	482138	692230	294582	203232	1.05131e+07	59931.6	19015.5	2.07744e+06	575103	88886.1	6077.04	115011	8918.82	17138.2	307681
461	japonica	drought	REP2	5.10602e+06	140025	1.47318e+06	23283.5	307717	1.09886e+06	368933	6.39239e+06	812465	5.12161e+06	7.97089e+06	620212	294907	80882.5	756761	177105	336136	716744	375461	120471	128239	91963.2	35046.7	97733.7	8.29859e+06	589387	108729	34360.7	2.70059e+06	2.19158e+06	1.69114e+06	341219	1.6543e+06	380373	280641	1.11128e+07	96957.7	22722.9	4.03048e+06	432197	255202	6265.76	74285.2	7765.11	38544.5	262726
461	japonica	normal	REP1	1.56319e+06	95046.6	579896	33243.1	37592.4	1.6011e+06	583552	1.93553e+06	375269	2.72421e+06	994154	710504	199173	110217	398143	104999	246542	404048	79920.7	34308.2	131468	111655	12209.2	64282.8	3.86621e+06	318906	1958.3	20263.5	2.15895e+06	121283	1.16161e+06	456259	112990	102653	110913	1.04165e+07	154587	18556.3	2.51869e+06	179736	191628	14479.9	138400	9575.8	12886.2	246278
461	japonica	normal	REP2	1.5309e+06	102078	533538	40025.6	33382.9	1.64655e+06	570273	2.04106e+06	390887	2.20823e+06	1.05697e+06	773574	216998	89282.7	410784	101493	296698	369272	75656.5	51021.5	169018	96886.1	8390.01	76598.8	4.05897e+06	297130	1423.22	35903.7	2.33665e+06	265192	1.26763e+06	452046	114928	88992.1	121994	8.74566e+06	189217	20114.9	2.512e+06	123677	198478	16242.4	131727	11820.8	26883.6	275283
463	japonica	drought	REP1	9.01514e+06	132083	1.85539e+06	48622	601328	1.20066e+06	949503	8.00424e+06	644232	4.67433e+06	8.7316e+06	949438	265084	98575.7	943837	181068	421691	1.49192e+06	1.2957e+06	59936.7	280815	101814	28170	84994.5	3.26034e+06	130573	381010	29568.4	1.908e+06	525789	832404	666107	1.03453e+06	557615	190074	1.11809e+07	55492.9	16490.4	2.02532e+06	402154	221045	7117.85	131787	43371.5	39871	589199
463	japonica	drought	REP2	1.00723e+07	139209	2.58184e+06	32205.1	694314	1.22077e+06	1.48896e+06	1.02508e+07	881267	4.56151e+06	1.437e+07	528849	239932	134938	629535	221674	384164	1.29819e+06	1.3701e+06	77155.4	148549	90071.1	27628.4	97560.2	3.15255e+06	65478.1	98357.3	18609.2	2.80948e+06	321067	876818	354356	988838	587735	237020	1.07081e+07	52526.9	17222.6	3.97929e+06	435845	193495	9435.71	138782	37366	27364.8	294056
463	japonica	normal	REP1	1.10445e+06	174550	188812	59811.5	62866.4	1.04601e+06	1.00787e+06	9.90568e+06	334136	4.13289e+06	1.16921e+06	733296	134323	126988	222241	87836.3	280394	289167	83897.2	72415.9	204524	89882.4	20084.3	77326.8	1.0744e+06	54864.2	16069.8	38538.2	2.29859e+06	61573	1.62179e+06	459603	16462.4	70937.4	127493	1.16225e+07	34462.7	17007.1	2.14098e+06	254230	97280.5	6853.44	112026	26349.3	22618.3	409893
463	japonica	normal	REP2	1.28338e+06	131457	279146	62611.6	86885	1.47131e+06	826557	4.06551e+06	234343	3.58451e+06	1.22651e+06	918426	109146	115203	211199	46927.6	261641	250384	78958.2	122398	381554	143599	18174.2	57796.6	1.84084e+06	130369	79507.5	36972	2.3262e+06	122072	2.85367e+06	425362	42122.1	71654	105852	1.07109e+07	42991.5	18937.4	2.58838e+06	269208	98329.2	3966.26	170534	14712.8	29623.3	743739
465	japonica	drought	REP1	3.2414e+06	117251	898263	34852.9	239523	1.8237e+06	631496	3.65457e+06	465503	7.61362e+06	4.13759e+06	551627	198722	181389	742713	108453	376387	823392	126792	159345	124907	107263	45641.2	111325	1.97572e+06	146133	837131	35715.3	2.59807e+06	54725.7	3.43091e+06	544639	130546	293591	162062	1.02824e+07	39249.9	20224.9	2.96799e+06	1.36299e+06	92713.2	7346.94	104416	9347.93	10869.2	261163
465	japonica	drought	REP2	2.54159e+06	77552.4	879545	19378.1	1.00845e+06	1.28513e+06	276361	8.21698e+06	641700	1.081e+07	5.49386e+06	736653	181749	128650	647755	190068	287329	602977	238374	192997	152843	81420.4	102952	113541	2.6991e+06	25000.8	538588	34021.1	2.46345e+06	21059.7	3.86587e+06	321626	1.18078e+06	299553	208030	9.57258e+06	57492	19152	3.82273e+06	2.61281e+06	100051	6702.9	85679.5	6167.13	23836.3	355662
465	japonica	normal	REP1	1.76007e+06	149184	149197	69723.8	208528	978599	603596	7.0992e+06	253477	3.82174e+06	1.58379e+06	1.58454e+06	88677.5	117592	180609	69699	236517	456812	107439	141128	159319	99621.4	18093.7	68052.7	1.49395e+06	56674.7	5840.82	38657.7	2.26001e+06	20901.7	2.6693e+06	350867	346852	91841.7	87294.1	1.12729e+07	40978.4	23403.3	2.2711e+06	258742	96260	7352.96	173423	25366.6	34544.8	350541
465	japonica	normal	REP2	2.04736e+06	141420	566740	41286	16600.8	2.81872e+06	1.30863e+06	1.79692e+06	411260	3.12738e+06	1.29284e+06	729848	144665	230191	377418	102462	381450	238134	62489.2	69633.3	240339	168211	14544.9	93901.8	363079	44557.9	176450	39037.9	3.07363e+06	33970.6	2.82537e+06	446085	8709.01	87052.2	128127	1.11391e+07	82392.3	14471.1	3.67923e+06	161663	126869	4903.04	101791	8313.3	26401.6	364575
473	indica	drought	REP1	1.00136e+07	491296	1.75901e+06	118441	3.03109e+06	799064	514209	6.57664e+06	683624	5.09523e+06	9.84171e+06	1.51816e+06	533458	37789.8	963307	379937	416414	885466	1.68583e+07	556816	332334	241143	39017	67284.7	2.91417e+06	78020.9	3.30055e+06	32018.9	1.68232e+06	82051.8	1.4651e+06	537957	1.11305e+06	273977	163171	1.1395e+07	33195	26666.9	2.24005e+06	441208	515219	11554.5	384994	155859	218048	535843
473	indica	drought	REP2	8.52856e+06	713220	3.0519e+06	139980	3.24453e+06	961316	442879	7.3328e+06	899726	4.54316e+06	1.05329e+07	1.67367e+06	548219	38124.9	999545	406549	354260	817153	2.66613e+07	569331	321831	311338	34947.4	65668.9	3.35554e+06	41391.6	1.97131e+06	45337	2.09905e+06	26161.6	1.61041e+06	349413	1.19195e+06	219056	115625	1.07006e+07	23073.8	35993.1	3.12185e+06	360014	650149	10285.1	756361	187491	254676	453884
473	indica	normal	REP1	442889	173812	264079	95820.2	236531	474919	891591	1.71345e+06	195642	4.32839e+06	368894	1.44005e+06	240401	96544.8	75576.4	13623.4	326698	158667	107464	166385	127844	85045.7	24945.9	90797.1	245750	43842.8	385505	25861.7	1.59927e+06	8373.01	911106	461854	1456.07	25361.9	38431.4	1.15938e+07	90008.2	32745.1	2.80492e+06	635298	264084	3264.5	55805.6	5125.36	61471.8	233964
473	indica	normal	REP2	442889	173812	264079	95820.2	236531	474919	891591	1.71345e+06	195642	4.32839e+06	368894	1.44005e+06	240401	96544.8	75576.4	13623.4	326698	158667	107464	166385	127844	85045.7	24945.9	90797.1	245750	43842.8	385505	25861.7	1.59927e+06	8373.01	911106	461854	1456.07	25361.9	38431.4	1.15938e+07	90008.2	32745.1	2.80492e+06	635298	264084	3264.5	55805.6	5125.36	61471.8	233964
491	indica	drought	REP1	8.38307e+06	315496	4.23554e+06	74046.1	1.91625e+06	1.1755e+06	2.02682e+06	1.85579e+07	1.06559e+06	1.07235e+07	5.07111e+06	634645	525191	156909	1.50355e+06	197527	434861	411313	4.81267e+06	191828	64264	184434	96389.7	86582.7	1.2609e+06	226770	611303	35132.2	2.07854e+06	230192	941326	561196	754675	598228	365889	9.5804e+06	52674.9	22069	2.91987e+06	751643	373318	10278.7	101392	148963	80592.7	199754
491	indica	drought	REP2	8.75978e+06	810052	5.86492e+06	620167	2.06224e+06	1.17182e+06	1.6259e+06	2.22179e+07	881020	1.26277e+07	8.16719e+06	666327	371188	107473	720064	158499	331652	526211	1.11704e+07	357533	85386.1	265951	136004	66188.5	976402	146166	538178	265371	2.33059e+06	159286	983916	316080	927926	550918	401483	9.48132e+06	162853	41825.9	3.65729e+06	1.16363e+06	544629	6052.2	226336	142376	72238.7	844149
491	indica	normal	REP1	543834	33681.8	451939	67318.2	112958	1.70811e+06	2.33734e+06	2.33941e+06	649348	6.08652e+06	532879	857158	795926	197470	550734	108369	463313	147404	67568.5	136739	65675	125798	35085.2	95775.7	356575	189338	1.39381e+06	46351.4	2.18198e+06	114543	690540	557083	3109.62	55168.3	72368.7	1.09966e+07	84119	36084.2	2.19127e+06	377994	265048	11516.6	32472.7	7432.65	72114.7	228668
491	indica	normal	REP2	543834	33681.8	451939	67318.2	112958	1.70811e+06	2.33734e+06	2.33941e+06	649348	6.08652e+06	532879	857158	795926	197470	550734	108369	463313	147404	67568.5	136739	65675	125798	35085.2	95775.7	356575	189338	1.39381e+06	46351.4	2.18198e+06	114543	690540	557083	3109.62	55168.3	72368.7	1.09966e+07	84119	36084.2	2.19127e+06	377994	265048	11516.6	32472.7	7432.65	72114.7	228668
500	japonica	drought	REP1	5.37043e+06	178390	1.39773e+06	52069	4.09064e+06	1.0523e+06	1.76374e+06	1.2565e+07	1.49985e+06	9.28905e+06	4.15421e+06	591169	877431	235788	2.73312e+06	161542	357543	451635	2.15269e+06	89256.8	158309	184387	65223.2	120813	1.64326e+06	33143.4	146655	30669.9	1.7477e+06	27975.5	640013	387082	164142	784677	222358	1.00606e+07	60052	23204.7	2.86323e+06	1.37813e+06	207863	36777.6	25606.6	37585.5	20913.2	230988
500	japonica	drought	REP2	7.56165e+06	109849	2.95536e+06	66820.6	5.37773e+06	847156	1.90393e+06	1.43294e+07	1.36774e+06	1.048e+07	5.73453e+06	625336	987459	164531	2.95844e+06	270054	272509	487041	5.26297e+06	157534	160873	222619	86974.4	90456	1.72686e+06	14032	109896	31330	2.40197e+06	17078.1	638079	271310	183294	800302	276622	1.01232e+07	50734.6	22074.4	5.1763e+06	2.06315e+06	348769	29597.8	28511.8	29406.2	8833.34	297606
500	japonica	normal	REP1	568254	201854	301564	75180.2	472128	1.26284e+06	1.908e+06	4.70884e+06	748769	1.08661e+07	760663	619592	852053	322823	1.20042e+06	82158	330305	143328	86623.6	106094	160824	164549	111987	106320	256924	28270	996248	54735.2	1.97133e+06	14424.5	1.36217e+06	485886	3585.82	86448.2	66688.8	9.3496e+06	74553.4	21697.8	2.69202e+06	2.86227e+06	202631	16908	18465.3	5486.75	42503.2	265978
500	japonica	normal	REP2	568254	201854	301564	75180.2	472128	1.26284e+06	1.908e+06	4.70884e+06	748769	1.08661e+07	760663	619592	852053	322823	1.20042e+06	82158	330305	143328	86623.6	106094	160824	164549	111987	106320	256924	28270	996248	54735.2	1.97133e+06	14424.5	1.36217e+06	485886	3585.82	86448.2	66688.8	9.3496e+06	74553.4	21697.8	2.69202e+06	2.86227e+06	202631	16908	18465.3	5486.75	42503.2	265978
[truncated: 636 more columns]

## Sheet: Table S3
Supplementary Table 3 Statistical analyses regarding drought responses of metabolites
Metabolite	Name	Group	VIP	-log10FDR	Fold change	Drought-responsive metabolites	Pearson correlation coefficient (R) of metabolic levels between two water conditions	Coefficient of variance (CV)_normal condition	Coefficient of variance (CV)_drought condition
gl0008	L-Threonine	Amino acid and derivative	1.76469	11.1243	3.95425	DRM	-0.143088	0.476141	0.605607
gl0011	Nicotinic Acid	Vitamine	1.26965	5.60645	4.03469	DRM	0.0875882	0.574497	1.06334
gl0014			1.2242	5.50605	2.27497	DRM	-0.00053488	0.891851	0.687796
gl0023	Adenine	Vitamine	1.03228	3.63341	3.17489	DRM	-0.04239	1.18548	1.21079
gl0048	Tryptamine	Tryptamine metabolite	1.60866	10.3782	3.62442	DRM	0.193232	0.64526	0.662122
gl0049			0.369186	0.911829	1.12044		0.27074	0.35441	0.497884
gl0061			0.853702	5.2426	0.772772		0.522374	0.418343	0.389926
gl0068	Serotonin	Tryptamine metabolite	0.767601	5.0567	1.42115		0.591427	0.576942	0.621308
gl0078			1.68565	12.4317	1.94669	DRM	0.174683	0.38672	0.368507
gl0081			0.458756	1.14992	1.08561		0.14646	0.22549	0.263658
gl0088			1.78518	11.7191	4.2151	DRM	-0.0419159	1.27316	0.528469
gl0098	Ferulic acid	Others	1.12919	5.27336	1.74109	DRM	0.0138406	0.37209	0.597075
gl0105	Acetosyringone	Others	1.61454	9.61611	3.42535	DRM	0.0698973	0.472807	0.672547
gl0117	DL-Indole-3-lactic acid (3-Indolelactic acid)	Others	0.9578	10.4342	0.724129		0.745905	0.414196	0.424536
gl0124			1.65678	12.2137	2.47078	DRM	0.155548	0.471329	0.470594
gl0125			1.7202	11.4445	2.12825	DRM	-0.0510283	0.339789	0.406934
gl0134			0.193956	0.163543	0.993048		0.140455	0.0826449	0.100591
gl0143			1.7905	11.2903	2.72294	DRM	-0.0508333	0.415917	0.497808
gl0148			1.70805	9.99322	14.1266	DRM	-0.102586	0.752257	0.852735
gl0153	Sinapic acid	Others	0.359479	0.603699	1.09882		0.425419	0.494796	0.589848
gl0155			0.358171	0.135502	1.02624		0.539036	0.657437	0.675748
gl0157	Ethyl syringate	Others	1.1289	4.1607	2.37666	DRM	0.0225369	0.781563	0.945453
gl0159			0.818074	3.07554	1.36441		0.115815	0.42218	0.505161
gl0166	Pro-Leu	Amino acid and derivative	0.548849	1.35018	0.954465		0.364847	0.133483	0.174827
gl0179	N-Coumaroylputrescine	Phenolamides	1.31708	7.81943	3.29216	DRM	0.470996	1.0748	0.887497
gl0191			0.651539	2.53913	1.52765		0.453256	0.529719	0.930873
gl0193			0.769883	1.36326	0.765247		0.0323853	0.729634	0.591953
gl0194			0.482496	0.443538	1.4747		-0.0580613	3.08499	1.20114
gl0205			0.864771	3.70544	0.920839		0.0310362	0.110763	0.110421
gl0211			1.43149	6.74889	3.4963	DRM	0.286092	0.925926	0.934405
gl0216			0.327171	0.892159	0.813392		0.759415	1.30638	0.922373
gl0219			0.3835	0.983968	0.955118		0.0541645	0.117174	0.177222
gl0235	N-Feruloylputrescine	Phenolamides	1.77933	11.7302	14.2497	DRM	-0.074367	0.411744	0.753834
gl0236	Abscisic acid	Hormones	2.11479	17.6513	5.65511	DRM	0.0756946	0.199788	0.463011
gl0238			1.88326	15.201	2.11676	DRM	0.584556	0.328711	0.42271
gl0248			0.664759	2.79003	0.970561		0.157396	0.044818	0.0593322
gl0258	Apigenin	Flavonoid	0.755638	1.10967	1.32842		0.136879	0.668761	0.949034
gl0260			1.24283	4.3201	1.69023	DRM	-0.0205832	0.422818	0.633979
gl0261	12-Hydroxy-6-epi-albrassitriol	Others	0.317138	0.140434	1.00022		0.0548507	0.00307997	0.00312757
gl0265			0.205533	0.468691	1.10041		0.154422	0.675379	0.429204
gl0268			1.24511	4.85415	3.22346	DRM	-0.0561496	1.4268	0.946233
gl0269	N-(coumaroyl-O-hexoside)-spermidine	Phenolamides	1.39839	6.46815	4.28632	DRM	-0.0384929	0.439491	0.966363
gl0272			1.43588	6.9469	3.46389	DRM	0.133262	0.597223	0.872015
gl0276	L-saccharopine	Amino acid and derivative	1.94716	15.8751	4.29654	DRM	0.0851222	0.416809	0.47644
gl0287			1.20393	5.98945	3.52992	DRM	-0.00587005	0.323293	0.958831
gl0297	Crotonoside	Others	0.859653	1.65161	4.01272		-0.028366	0.611624	2.32357
gl0298	Norcinnamolaurine	Others	1.22538	5.55952	5.7316	DRM	0.0706635	0.846896	1.17873
gl0305			1.5587	11.2833	0.744837	DRM	-0.0180041	0.171748	0.150843
gl0315			1.07992	3.47955	1.78939	DRM	-0.15547	0.594597	0.726731
gl0319			0.545855	0.892159	1.24851		0.0711971	0.885689	0.66245
gl0322	Hydroxylinoleic acid	Fatty acid	1.3415	6.52349	3.6438	DRM	-0.0449756	0.778132	0.883969
gl0325			0.899507	5.57607	0.913371		0.228974	0.114328	0.0765698
gl0328			0.740969	1.06538	4.51767		-0.0258001	1.19118	3.20923
gl0337			0.338668	1.02125	1.06242		0.172984	0.232946	0.171091
gl0343			2.08004	17.201	5.72075	DRM	0.225859	0.316158	0.485841
gl0345			0.358364	1.18598	0.930769		0.532475	0.31185	0.321672
gl0348			1.21209	10.0684	0.602769	DRM	0.566598	0.464029	0.451327
gl0351	N-Coumaroyltryptamine	Tryptamine metabolite	0.808915	2.72404	4.50198		-0.0357952	1.61316	1.69516
gl0352	N-Feruloylagmatine	Phenolamides	1.43554	8.08338	2.72152	DRM	-0.0744688	0.35886	0.67176
gl0360			1.01182	3.72089	2.08758	DRM	-0.128834	0.607286	0.869987
gl0363			0.556146	1.56461	1.38187		0.497034	1.35707	0.860213
gl0368			1.27772	5.92289	1.80795	DRM	0.403119	0.403524	0.677731
gl0369			1.46907	8.13562	1.90885	DRM	0.207725	0.35039	0.524967
gl0374			1.90169	14.2631	3.05422	DRM	0.0540011	0.588481	0.436367
gl0389	N-Feruloyl, N-methoxyagmatine	Phenolamides	0.650143	1.68817	3.76699		0.0637777	1.50954	2.24797
gl0395			1.597	9.98558	2.07345	DRM	0.0511638	0.332771	0.45924
gl0399			0.827555	3.21197	2.46566		0.921779	0.943831	1.55678
gl0404			0.318949	0.221392	1.0055		-0.187155	0.0405807	0.0526433
gl0408			1.64158	11.6128	0.534649	DRM	0.0354519	0.34176	0.384966
gl0411	2-Amino-9-methyl-4-octadecene-1,3,8-triol	Others	0.32446	0.818268	1.11766		0.206797	0.515086	0.394186
gl0413			0.751856	3.60524	0.781982		0.269596	0.383821	0.437365
gl0415			1.36038	7.34231	0.637592	DRM	0.0607324	0.378874	0.364856
gl0418			1.25846	7.26313	4.03219	DRM	0.0413977	0.157235	0.885296
gl0421			1.02056	2.60078	1.32059	DRM	0.140282	0.270329	0.560384
gl0423			1.95941	15.345	10.9667	DRM	-0.126776	0.634888	0.569491
gl0424	Feruloyltryptamine	Tryptamine metabolite	0.901446	3.95516	2.7458		-0.0404869	0.576764	1.09742
gl0429			1.24779	8.13839	0.537287	DRM	0.329199	0.470897	0.796723
gl0434	Fructose 1,6-diphosphate	Others	0.396685	1.28607	0.857436		0.773201	0.596195	1.01661
gl0442			1.15833	6.81726	0.711323	DRM	0.304998	0.356181	0.329738
gl0443			0.321172	0.744473	0.965153		-0.0232858	0.127206	0.131777
gl0445			0.945	2.74297	2.13202		0.196928	0.412588	1.22122
gl0449			1.41215	10.6597	0.635405	DRM	0.242822	0.309264	0.342601
gl0451			0.498092	1.02843	1.03636		0.287527	0.139276	0.123856
gl0454			0.377778	0.822945	0.96996		0.138747	0.129497	0.0971222
gl0457	trans-Zeatin riboside	Hormones	1.22025	4.08841	7.83447	DRM	0.0298822	0.335943	1.51709
gl0458			0.458172	0.288154	1.03884		0.187692	0.319969	0.351909
gl0463			1.53925	9.15484	1.9033	DRM	-0.00573087	0.395297	0.42504
gl0472			1.64301	11.2272	0.754938	DRM	-0.0756408	0.146372	0.1712
gl0476			0.691755	3.13594	1.04484		-0.161696	0.0233355	0.083432
gl0478			2.30664	23.1301	0.461449	DRM	-0.16668	0.162064	0.291994
gl0501			1.28136	5.81037	5.35418	DRM	0.0432435	0.598043	1.11263
gl0505			1.27461	6.31928	6.99174	DRM	0.00685755	1.00009	1.10081
gl0506			1.14624	5.86028	1.36667	DRM	0.129097	0.422394	0.255111
gl0512	Succinyladenosine	Others	1.51465	8.24024	2.80077	DRM	0.154709	0.359397	0.700801
gl0514			1.22643	10.8624	1.79153	DRM	0.520297	0.609879	0.517691
gl0515			0.913545	6.42283	1.42203		0.517434	0.635739	0.489464
gl0517			1.17142	5.03794	7.64395	DRM	0.231057	1.18314	1.36446
gl0525			0.282413	0.84154	1.3023		0.699262	0.579305	1.42653
gl0545			0.300773	0.55612	1.21255		0.335307	0.787941	1.2442
gl0549			0.965897	3.9596	4.79353		0.00346763	0.297828	1.40174
gl0550			0.648631	5.87017	1.3955		0.875608	1.03122	0.857536
gl0555			0.93814	3.82272	1.99505		0.028201	0.707472	0.850104
gl0558			1.93443	14.8038	4.9045	DRM	0.149899	0.320398	0.542431
gl0565			2.28827	21.8734	11.6664	DRM	-0.0269819	0.631995	0.403875
gl0571			1.23101	6.8519	1.50695	DRM	0.0892682	0.404735	0.34034
gl0580	(2S,3R)-2-{[{9-[(2R,3R,4S,5R)-3,4-Dihydroxy-5-(hydroxymethyl)tetrahydro-2-furanyl]-9H-purin-6-yl}(methyl)carbamoyl]amino}-3-hydroxybutanoic acid (non-preferred name)	Others	0.739415	5.46178	1.23841		0.751644	0.465969	0.47408
gl0582			0.391457	0.226264	0.821341		0.155072	2.23046	1.36944
gl0583			1.15832	3.57727	3.31884	DRM	0.114228	0.766274	1.33597
gl0586			1.71808	11.7237	2.77807	DRM	0.296794	0.28787	0.554445
gl0587			1.29945	6.34884	10.6069	DRM	-0.104264	0.221253	1.16702
gl0589	Vitexin	Flavonoid	0.458066	4.08841	0.640464		0.878526	1.33977	1.38357
gl0596			0.472747	0.459395	1.04178		0.800833	0.499711	0.555856
gl0602			2.05174	15.8751	6.45439	DRM	0.234851	0.969645	0.545319
gl0604			0.94871	3.80369	0.837491		0.332169	0.244266	0.329911
gl0612			1.72849	13.1662	1.87113	DRM	0.292785	0.471815	0.338508
gl0613			0.957663	0.363726	0.973549		0.0115686	0.100263	0.211619
gl0614			0.639096	2.40236	0.923636		0.283383	0.127151	0.203889
gl0618			1.80367	11.9841	2.42402	DRM	0.128177	0.488474	0.463263
gl0629			0.276484	0.51098	1.12343		0.599111	1.07742	1.08809
gl0643			1.90219	14.6836	2.58599	DRM	-0.0243888	0.324613	0.392211
gl0648	Glycerol 1-tetradecanoate 3-phosphocholine	Lysophosphatide	0.355809	1.0257	1.30308		0.360021	1.18947	0.885052
gl0650			0.20234	0.410328	0.951338		0.541483	0.543225	0.335904
gl0653	Diferuloylputrescine	Phenolamides	1.18298	4.84045	19.7869	DRM	-0.0708777	0.34885	1.47391
gl0661			0.450077	1.98254	0.663403		0.719881	1.38139	1.03498
gl0664			1.28725	6.57935	0.636547	DRM	0.0416038	0.427184	0.304618
gl0665			0.892275	2.96011	0.288472		0.329408	1.5791	0.630115
gl0666			1.86403	13.6302	7.98745	DRM	0.0140166	0.985609	0.61214
gl0672			0.926157	6.37298	0.573224		0.612502	0.725409	0.663998
gl0681			0.752213	2.5814	0.414239		0.542615	1.49475	0.5663
gl0683			1.21748	9.79383	1.0717	DRM	0.140294	0.0452573	0.0536933
gl0709	LPC(1-acyl 16:1)-1	Lysophosphatide	0.797123	2.33024	0.462203		0.260647	1.40588	0.785094
gl0717			0.500334	1.81708	0.809412		0.455888	0.650552	0.531401
gl0720			0.937133	4.37294	0.458391		0.0958536	0.931767	0.569344
gl0721			0.74557	3.4577	0.650433		0.382775	0.742115	0.593028
gl0726			0.731167	2.34282	0.44806		0.0867518	1.32803	1.21007
gl0728	3’,4’,5’-Tricetin-O-hexoside	Flavonoid	0.348777	1.26696	0.864203		0.782492	0.973252	0.817681
gl0729			0.774503	3.47827	1.44057		0.654723	0.665403	0.816099
gl0739			0.411508	0.349079	0.801075		0.404833	2.11263	1.11504
gl0746	2'',6''-O-Diacetyloninin	Flavonoid	0.310776	1.03883	0.587108		0.825474	2.58926	1.9009
gl0751			0.849822	2.52899	0.247173		0.283338	1.83131	0.754682
gl0758	LPC(1-acyl 18:2)-2	Lysophosphatide	0.789845	3.68285	0.476846		0.343923	1.03867	0.330124
gl0759	LPC(1-acyl 18:2)-1	Lysophosphatide	0.856027	3.62144	0.396245		0.338688	1.20472	0.532001
gl0767			1.35504	9.43306	2.2058	DRM	0.438056	0.513602	0.613874
gl0769			0.098887	0.056709	0.990884		0.108375	0.308693	0.271791
gl0771	Tricin 4'-O-(threo-β-guaiacylglyceryl) ether	Flavonoid	0.983077	5.29233	0.790475		0.36265	0.2921	0.342006
gl0776			0.962529	2.81465	1.24067		0.219235	0.366155	0.389433
gl0792			0.510865	0.125787	1.02413		0.528689	0.540139	0.636753
gl0797			0.874031	0.777616	1.10598		0.410404	0.40534	0.534134
gl0800			1.35916	7.15834	6.94823	DRM	0.141468	0.811626	1.01553
gl0801			0.625918	3.59425	1.65052		0.850275	1.24487	1.32768
gl0807			0.843489	3.59634	0.388165		0.318835	1.22588	0.505382
gl0809			0.476	1.06848	0.898086		0.0487779	0.288614	0.358697
gl0810	Apigenin C-hexosyl-C-pentoside	Flavonoid	0.38055	2.21142	1.05316		0.806528	0.279522	0.240449
gl0813	Tricin derivative	Flavonoid	0.677439	4.41512	0.769348		0.721621	0.554827	0.667513
gl0826	Apigenin di-C-hexoside	Flavonoid	1.02167	7.9556	0.413537	DRM	0.875423	1.03046	1.1546
gl0827	Chrysoeriol C-hexosyl-O-pentoside	Flavonoid	0.532436	0.822945	0.71957		-0.125112	1.36332	0.267378
gl0829			1.11327	4.899	0.835926	DRM	0.010556	0.174958	0.216335
gl0831			0.411207	1.70613	0.858461		0.699395	0.624464	0.685582
gl0841			1.0724	4.9146	3.06901	DRM	0.457748	0.780354	1.14984
gl0842			1.87794	11.7191	3.55813	DRM	0.0864831	0.344014	0.596351
gl0849	Chrysoeriol di-O-hexoside	Flavonoid	0.82155	7.63268	0.540985		0.883578	0.992216	1.13008
gl0851	Tricin O-pentosyl-O-hexoside	Flavonoid	0.40282	0.246773	0.974066		0.908072	0.718863	0.823176
gl0872	3',4',5'-Tricetin O-rhamnosyl-O-hexoside	Flavonoid	0.429869	0.880482	0.913106		0.762839	0.700592	0.782387
gl0880			0.426219	1.30484	1.03728		-0.0852798	0.0473477	0.122275
gl0885			0.651454	1.86282	1.91354		0.21939	1.78225	1.27507
gl0891			1.50702	8.5962	2.05848	DRM	0.0440733	0.386673	0.507884
gl0894	Tricin 4'-O-(threo-β-guaiacylglyceryl) ether O-hexoside	Flavonoid	0.893012	9.50747	0.779898		0.727141	0.343218	0.372055
gl0900			0.360145	0.731246	0.703405		0.396942	1.82475	1.05421
gl0903			0.721489	2.38534	0.538343		0.112382	1.12243	0.711388
gl0904			0.530388	1.09833	0.566887		0.266595	1.85437	1.01579
gl0911			0.105378	0.175776	0.967632		0.590626	0.611768	0.655995
gl0921			0.960089	3.92318	0.782322		0.0353321	0.340415	0.271176
gl0922	C-pentosyl-apigenin O-caffeoylhexoside	Flavonoid	0.272015	0.056709	0.979228		0.781408	0.920198	1.52273
gl0932			1.41023	8.60324	0.708108	DRM	0.00610297	0.271451	0.186902
gl0935			0.277932	0.248574	1.01757		0.0364329	0.089419	0.199633
gl0937			0.280185	0.260716	0.932597		-0.0437612	0.520508	0.595032
gl0956			1.87446	15.4866	0.32845	DRM	0.414909	0.475315	0.494647
gl0959			1.18373	4.65934	5.87527	DRM	0.251048	1.47904	1.39263
gl0971			1.54136	11.2585	0.585967	DRM	0.129475	0.316559	0.382842
gl0972			0.425906	1.36276	1.06121		0.192533	0.0953791	0.213254
gl0996	L-Asparagine	Amino acid and derivative	1.56196	9.21022	11.4468	DRM	0.0540344	1.31301	0.897037
gl1000			0.883687	3.92871	0.755162		0.397637	0.448411	0.510775
gl1002	L-Tyramine	Amino acid and derivative	0.930538	4.25541	0.743056		0.349517	0.444244	0.474297
gl1003	Trigonelline	Others	0.487711	2.25438	0.825072		0.617903	0.61304	0.585618
gl1006			1.44966	7.89037	1.8195	DRM	0.170563	0.393928	0.496156
gl1009	O-Acetyl-L-serine	Amino acid and derivative	0.734962	0.0693056	1.01143		0.197867	0.248161	0.392679
gl1020	L-Phenylalanine	Amino acid and derivative	1.98941	14.7274	8.61274	DRM	-0.0704746	0.383136	0.585017
gl1023	Pyridoxine	Vitamine	1.45393	7.18271	5.34246	DRM	0.21344	0.688422	0.989568
gl1024	L-Arginine	Amino acid and derivative	1.60508	9.29677	15.0898	DRM	-0.156169	0.675686	0.906849
gl1025			0.647417	4.158	1.38059		0.614469	0.626706	0.686809
gl1027			0.376526	0.603699	1.02427		0.157113	0.114872	0.115208
gl1029			1.33734	6.12653	2.7972	DRM	0.103858	0.332886	0.853298
gl1031	L-Tyrosine	Amino acid and derivative	1.80146	12.5559	4.36673	DRM	0.190879	0.294534	0.607624
gl1038	Scopoletin	Ployphenol	2.04984	18.7328	0.335014	DRM	0.242786	0.361986	0.489572
gl1040			0.849547	3.70725	0.551278		0.3113	0.881371	0.734162
gl1043			0.497262	0.203819	1.03342		0.463952	0.566768	0.319178
gl1044			0.721709	4.75368	0.830651		0.563992	0.352159	0.317746
gl1045			0.803332	2.14428	1.29211		0.0525969	0.373588	0.547611
gl1046			0.618051	0.0380623	1.01023		0.464432	0.658297	0.627302
gl1047			1.88009	12.9524	7.12545	DRM	-0.102874	0.511953	0.631589
gl1049	4-Hydroxy-6-methylquinoline-3-carboxylic acid	Amino acid and derivative	0.495579	2.20455	0.737465		0.590837	0.868323	1.02183
gl1050	L-Tryptophan	Tryptamine metabolite	2.20165	19.3202	13.3423	DRM	-0.0313917	0.625708	0.467062
gl1055			1.13814	8.82786	0.621221	DRM	0.428186	0.395303	0.61601
gl1056	Phosphocreatine	Others	0.821266	3.97299	0.749501		0.380902	0.382447	0.612987
gl1057			1.24051	5.21976	2.52317	DRM	-0.0180131	0.421713	0.880657
gl1058			1.74954	13.9123	0.441761	DRM	0.0380857	0.35307	0.458715
gl1061			1.63834	8.85046	9.09037	DRM	-0.0419346	0.759444	0.896169
gl1062			0.867296	4.20121	0.884539		0.135868	0.176473	0.139655
gl1064			1.61893	9.6442	4.36716	DRM	-0.0846502	0.288128	0.721356
gl1068			2.39167	26.4725	7.21669	DRM	-0.0864207	0.5433	0.288906
gl1071			0.513287	2.11909	0.931574		0.279238	0.184693	0.15067
gl1077			1.40589	7.34371	2.85966	DRM	-0.0355678	0.597689	0.708602
gl1085			1.1664	8.0737	1.19321	DRM	0.342585	0.164807	0.174716
gl1088	Cytidine	nucleotide and derivative	0.853449	1.84355	5.27604		-0.0477301	0.576332	2.33851
gl1089			1.13077	7.58949	0.751103	DRM	0.13602	0.199935	0.318208
gl1090			1.42159	6.75015	4.50459	DRM	0.0825691	1.32878	0.946618
gl1091			0.645042	2.77024	0.65521		0.555562	0.972562	0.73715
gl1093	N-(3-Indolylacetyl)-L-alanine	Amino acid and derivative	1.75731	10.6163	9.98795	DRM	-0.170371	0.233187	0.791723
gl1095			0.382849	0.719058	1.21962		0.113919	0.431055	0.964789
gl1099			0.947998	6.59545	0.655828		0.523437	0.527576	0.542141
gl1103			0.316736	0.262607	0.893964		0.00314354	0.651846	1.12743
gl1104			0.325443	1.1103	1.32779		0.86958	2.70334	1.5252
gl1105			0.134157	0.0534742	0.992041		0.495057	0.334569	0.421528
gl1107			0.447352	2.70071	0.86003		0.754711	0.530642	0.500052
gl1108			1.97717	11.7237	2.98785	DRM	0.213401	0.374111	0.558902
gl1110			0.896985	4.60442	0.808199		0.00181225	0.287137	0.199162
gl1111			0.784168	3.49617	0.906525		0.0744597	0.15244	0.127008
gl1113			1.62926	7.99848	2.58452	DRM	-0.157612	0.352364	0.633796
gl1115			0.204732	0.16959	1.32411		-0.039735	2.13667	3.63792
gl1116	Thiamin	Vitamine	1.63826	11.9696	4.03314	DRM	0.494027	0.708733	0.686011
gl1119			0.275604	0.397662	0.964182		0.523715	0.372172	0.395415
gl1121			1.34963	6.08466	3.49101	DRM	0.174865	0.813414	0.970068
gl1127			1.33286	5.79879	3.07188	DRM	-0.0313122	0.592825	0.905906
gl1128			1.46549	6.85906	3.14917	DRM	-0.0690905	0.610601	0.795241
gl1129	Naringenin	Flavonoid	0.126702	0.0369555	1.03235		0.232673	2.17035	0.674787
gl1132	Apo-13-zeaxanthinone	Others	1.87143	15.8787	2.36713	DRM	0.07025	0.323	0.345213
gl1135			1.69695	11.7191	0.254429	DRM	0.062995	0.605764	0.558722
gl1137	14,15-Dehydrocrepenynic acid	Fatty acid	1.0891	4.07095	1.66151	DRM	0.0440808	0.700973	0.578865
gl1138			0.600606	1.90246	1.11973		0.0341254	0.226278	0.267496
gl1139			1.32863	5.02609	2.66698	DRM	-0.00847396	1.09106	0.854642
gl1141	Punicic acid	Fatty acid	1.0936	4.36292	2.01941	DRM	0.00447427	0.758154	0.754972
gl1142	N-(9H-Purin-6-ylcarbamoyl)threonine	nucleotide and derivative	0.596617	2.5377	1.27594		0.769354	0.866671	0.872913
gl1143	Linoleic acid	Fatty acid	0.909132	4.90986	0.863235		0.0141138	0.171061	0.138099
gl1145	Guanosine	nucleotide and derivative	0.97956	2.41392	5.15443		-0.0646752	0.554474	1.95456
gl1148			0.958984	3.68994	0.198722		0.0360445	1.50045	0.549012
gl1150	Luteolin	Flavonoid	0.829724	1.28747	0.745057		0.0794058	0.569024	1.02246
gl1155			0.709957	4.49954	0.6394		0.57678	0.79273	0.808809
gl1156			1.02896	5.14787	0.725638	DRM	-0.0475563	0.380562	0.2283
gl1157	9,17-Octadecadiene-12,14-diyne-1,11,16-triol	Fatty acid	0.808775	4.24653	1.33057		0.33859	0.388251	0.441578
gl1158			0.295053	0.0311323	0.962348		-0.0282232	2.25175	2.06022
gl1161			0.29218	0.548637	0.883311		0.51399	0.904605	0.910319
gl1162			1.48521	7.75538	7.45465	DRM	0.0508997	0.578697	0.972344
gl1164	N-Sinapoylputrescine	Phenolamides	0.352285	0.822945	0.713957		0.17072	1.44009	0.458716
gl1165			0.745196	6.08466	1.17274		0.746642	0.283833	0.343895
gl1166			0.789929	2.80747	0.533696		0.0816623	1.03382	0.44196
gl1168			1.08741	3.27418	1.49693	DRM	0.0642526	0.381503	0.629404
gl1172	Chrysoeriol	Flavonoid	0.858753	1.17211	1.41979		0.0759088	0.583858	1.11901
gl1174			1.3738	16.0426	0.48167	DRM	0.693933	0.498212	0.692244
gl1175	18-Nor-4,15-dihydroxyabieta-8,11,13-trien-7-one	Terpene	1.15963	7.54931	0.668261	DRM	0.350766	0.38532	0.466824
gl1178			1.0456	4.59773	2.16177	DRM	0.393271	0.981974	0.957129
gl1179	Nicotianamine	Others	0.515617	3.18166	1.34167		0.869522	0.831751	1.01625
gl1180			1.17037	4.02144	2.97288	DRM	0.150844	0.502191	1.18166
gl1185	N-Feruloylagmatine	Phenolamides	1.22092	6.54079	3.93294	DRM	-0.0455911	0.784436	0.910894
gl1186			1.19628	6.35786	3.34663	DRM	-0.00662056	0.62762	0.884772
gl1187			2.02186	16.6739	0.412544	DRM	0.0123063	0.295231	0.471468
gl1191	Corchorifatty acid B	Fatty acid	1.22129	4.61246	2.39753	DRM	-0.114658	0.964224	0.790208
gl1193			0.171908	0.00174066	0.999542		0.298836	0.478086	0.607153
gl1194	N2,N2-Dimethylguanosine	nucleotide and derivative	0.95398	2.25585	6.01031		-0.047372	1.3263	2.09923
gl1198	N-Feruloyltyramine	Phenolamides	1.36579	7.7492	4.59697	DRM	0.0788849	0.648563	0.88297
gl1200			0.59531	1.66015	0.63496		0.320831	1.1441	1.0783
gl1201			0.591758	2.844	0.883751		0.607652	0.332121	0.359656
gl1202			0.773365	2.92642	0.427673		0.370883	1.30075	0.488967
gl1204			0.67262	0.0403086	1.04884		-0.0348456	2.729	0.973727
gl1205			0.905664	3.30809	0.818287		0.238245	0.301862	0.367793
gl1209			0.490418	1.74211	0.543524		0.544436	1.53917	1.24158
gl1213			0.42034	1.36703	0.847388		0.616909	0.747639	0.670261
gl1214			0.669524	3.16043	0.589589		0.352676	0.828411	1.01754
gl1215			0.198962	0.345136	0.890933		0.384828	0.70668	1.19394
gl1217			1.33858	8.36584	0.260807	DRM	0.626707	0.937264	1.12081
gl1219	N-Feruloylspermidine	Phenolamides	0.536858	0.877195	0.724962		0.162689	1.28542	0.772688
gl1220			1.0889	8.4928	0.694916	DRM	0.491393	0.357741	0.525517
gl1221			0.797116	4.59519	0.554965		0.411362	0.832998	0.559899
gl1223			0.611511	2.01681	1.62714		-0.0525938	1.12619	0.741561
gl1226			1.52855	9.33887	4.98045	DRM	0.0488426	0.344702	0.777957
gl1227			1.87334	14.2631	0.40453	DRM	-0.0121043	0.400765	0.341661
gl1228			0.85521	4.42149	0.591183		0.257837	0.663374	0.976659
gl1232			1.1423	4.60442	2.98318	DRM	0.0590133	1.37441	1.00309
gl1233	Tricin	Flavonoid	0.35911	1.41955	0.899125		0.62415	0.47809	0.380701
gl1235	Pyridoxine O-glucoside	Vitamine	0.621939	2.21937	1.12946		0.220473	0.239816	0.259568
gl1238			0.322199	0.615914	1.1517		0.797894	1.64629	1.73917
gl1239			0.541293	2.08235	0.595131		0.336024	1.13647	0.471214
gl1241			1.92731	13.9123	15.5384	DRM	0.00648869	0.737257	0.657296
gl1242			1.0548	5.39721	0.74632	DRM	0.184618	0.311853	0.359688
gl1247	Kolavic acid	Terpene	0.288758	0.818268	0.863774		0.47199	0.56854	0.82658
gl1248			0.510279	2.06565	0.94763		0.141811	0.139478	0.0563103
gl1249	Caffeoyl shikimic acid	Ployphenol	1.65264	11.2073	0.255074	DRM	0.375745	0.678154	0.456771
gl1252			0.2599	0.101531	0.96784		0.472485	0.731789	0.97826
gl1253			1.33002	7.39139	1.63643	DRM	0.18052	0.48097	0.402822
gl1258	Arabidopyl ketoadipic acid	Others	0.600543	4.08181	1.49756		0.843869	1.24604	1.15893
gl1260	4-O-p-Coumaroylquinic acid	Ployphenol	0.452935	1.36376	0.675415		0.595984	1.49667	1.3688
gl1264			1.03572	12.2373	1.30532	DRM	0.74212	0.296217	0.329087
gl1265			0.458628	0.934073	0.803393		0.0896018	0.614313	0.881665
gl1266			0.478003	2.89299	0.77614		0.583431	0.69794	0.585721
gl1268	4-Pyridoxic acid O-hexoside	Vitamine	0.480677	2.46621	0.864861		0.80422	0.629821	0.560846
gl1270			1.44051	7.10986	6.53622	DRM	0.111895	0.973318	1.01402
gl1271			0.528554	0.398165	1.12716		0.224319	0.882747	0.772687
gl1273			1.14172	13.4298	1.36772	DRM	0.741258	0.296771	0.342658
gl1275			0.250014	0.268878	0.805468		0.111826	1.52764	2.23446
gl1276			1.93932	15.6673	0.369169	DRM	-0.0215708	0.3658	0.404189
gl1278	Inosine 5'-monophosphate	nucleotide and derivative	1.40408	10.0127	0.62732	DRM	0.209448	0.331728	0.339626
gl1279	Gibberellin A53	Terpene	0.532757	0.310671	0.468339		-0.097581	5.31177	0.868402
gl1281			0.730035	2.20455	0.490622		-0.0319294	1.28999	0.481382
gl1282			0.734207	6.45576	0.596416		0.609992	0.698902	1.12714
gl1285			0.557636	2.32054	1.0197		-0.10713	0.0126098	0.0459692
gl1286			0.244688	0.291154	1.04868		0.220236	0.371275	0.450773
gl1287	Arabidopyl shikimic acid	Others	0.407753	0.0356915	0.987343		0.705116	1.4004	1.23871
gl1288			0.523299	1.42344	1.25404		0.294383	0.898229	0.472519
gl1289	N-Feruloylserotonin	Tryptamine metabolite	0.89465	3.55385	2.64632		-0.0382629	1.34663	1.04793
gl1294			0.638319	3.79768	0.700419		0.691646	0.792362	0.750976
gl1297			0.794461	4.88248	0.835893		0.647637	0.304931	0.423842
gl1298	Ferulic acid O-hexoside	Ployphenol	0.746445	2.87595	0.713836		0.265828	0.634095	0.488107
gl1299			0.420859	0.2144	1.00734		-0.057238	0.0653466	0.0719227
gl1303			1.30208	6.94336	2.75195	DRM	0.567639	0.915223	0.940851
gl1307			0.725511	0.373618	0.948438		0.380142	0.350784	0.496266
gl1309			0.937977	9.20294	0.592712		0.811391	0.70731	0.730822
gl1312	trans-zeatin N-glucoside	nucleotide and derivative	0.54009	0.221485	1.0274		0.655256	0.509049	0.482245
gl1317			0.321613	0.848243	0.952188		0.0210904	0.149297	0.186649
gl1319	Syringenone	Terpene	0.581815	1.79437	0.670247		0.394415	1.06663	1.07938
gl1322			0.804612	2.79217	2.35154		0.188192	1.03748	1.28535
gl1323			0.599736	4.35242	0.712172		0.706265	0.814588	0.747787
gl1324			0.592927	2.83515	0.766931		0.525097	0.621093	0.528046
gl1326			0.57908	0.160253	0.790759		-0.0507725	3.55886	0.881926
gl1327			0.824381	8.5857	0.723731		0.71099	0.487696	0.563935
gl1330			0.585733	1.24794	1.1059		0.774576	0.577735	0.619974
gl1331	N-p-Coumaroylputrescine derivative	Phenolamides	1.09151	6.00667	0.459422	DRM	0.303533	0.779263	0.690256
gl1332			0.444148	0.0563483	1.01095		0.838724	0.839462	0.91639
gl1335	Adenosine O-ribose	nucleotide and derivative	1.35542	7.01418	1.61235	DRM	0.137179	0.273824	0.453108
gl1338	Apigenin C-pentoside	Flavonoid	0.400109	0.934073	1.17207		0.908439	1.70832	1.68142
gl1342			0.492477	1.68603	0.865326		0.231584	0.425048	0.302373
gl1343			0.298557	0.101917	0.981833		0.577611	0.523801	0.50403
gl1344	Tricin derivative	Flavonoid	0.462259	2.84554	1.1622		0.692128	0.546076	0.369274
gl1345			0.583052	2.20473	1.43641		0.700052	1.11009	1.18227
gl1346	Ixoside	Terpene	1.12922	8.51108	0.806872	DRM	0.542537	0.233113	0.275451
gl1347	Tuberonic acid hexoside	Others	0.364671	1.37652	0.903162		0.387405	0.378819	0.299547
gl1349			0.658193	2.06699	1.24896		0.466551	0.463265	0.626844
gl1352			1.72852	12.8988	0.563067	DRM	0.137662	0.282615	0.387977
gl1353			1.0262	6.20803	0.644552	DRM	0.435501	0.541565	0.473268
gl1355			0.356428	0.170274	1.05464		0.644405	1.15375	0.94924
gl1356	Threonyl carbamoyl adenosine	nucleotide and derivative	0.615869	4.85725	1.31998		0.872815	1.01113	0.812553
gl1359			0.368114	0.741008	1.33996		0.283379	1.12337	1.37101
gl1362			0.378684	0.873943	1.06743		0.795181	0.614607	0.552498
gl1364	Toringin	Flavonoid	0.475604	1.94917	1.11014		0.774518	0.5804	0.526628
gl1365	methylApigenin C-pentoside	Flavonoid	0.246134	0.192756	0.884432		0.964492	4.4864	3.40997
gl1366			1.10649	5.08901	0.389087	DRM	-0.000985307	0.852051	0.81121
gl1367			1.25596	8.30714	0.628933	DRM	0.359685	0.38903	0.480231
gl1370	Cyanidin 3-O-arabinopyranoside	Flavonoid	0.199321	0.320716	0.961653		-0.171423	0.275403	0.212218
gl1376			0.357175	0.160253	0.975938		0.448655	0.422369	0.417731
gl1377			0.815663	4.49954	1.27014		0.602215	0.432046	0.438124
gl1378			0.357952	1.22288	0.732073		0.392731	1.13473	1.00708
gl1379			0.693779	2.2466	0.644132		-0.0412991	0.813801	0.564452
gl1381			0.816476	5.30253	0.704446		0.636243	0.576203	0.657489
gl1382			0.987831	10.4342	0.654696		0.744376	0.514723	0.629434
gl1383			0.827505	3.09517	2.04728		0.195255	0.715061	1.08329
gl1386			0.546663	0.696189	1.18146		0.117772	0.50633	0.805635
gl1387	methylapigenin C-rhamnoside	Flavonoid	0.412813	0.559016	0.922724		0.830572	1.17282	1.11337
gl1388			0.581782	1.54661	1.15715		0.852106	0.968534	0.94209
gl1389	Resokaempferol 7-O-hexoside	Flavonoid	0.472555	4.16761	0.625591		0.870982	1.35273	1.41184
gl1391	Apigenin 6-C-glucoside	Flavonoid	0.592149	4.91572	0.541244		0.872207	1.33567	1.3365
gl1392	Apigenin 7-O-glucoside	Flavonoid	0.68583	3.45655	1.28277		0.856805	0.987109	0.931027
gl1393			0.354735	0.741008	0.936092		0.764385	0.527386	0.663604
gl1395	Naringenin C-hexoside	Flavonoid	0.474267	4.6733	0.62612		0.875827	1.3257	1.41574
gl1396	Naringenin 7-O-glucoside	Flavonoid	0.449935	1.31964	0.547152		0.696471	1.91476	0.617501
gl1403			0.29117	0.472334	3.4576		0.756956	1.64277	5.61908
gl1404			1.70485	10.9958	2.87529	DRM	-0.0129283	0.607408	0.519301
gl1407			0.395914	2.89299	0.796661		0.888101	1.07523	1.05406
gl1410			2.03185	17.9038	0.154275	DRM	0.571888	0.508789	0.44185
gl1412			1.42093	6.49239	2.96879	DRM	0.313548	0.833193	0.904204
gl1413	methylApigenin C-hexoside	Flavonoid	0.476966	1.06377	1.08751		0.91454	1.11854	1.0858
gl1416	Cyanidin 3-O-glucoside	Flavonoid	0.374262	0.72647	0.0789834		0.0500786	5.0001	2.15828
gl1417	Luteolin 6-C-glucoside	Flavonoid	1.41086	13.3759	0.295797	DRM	0.800847	0.767752	1.06236
gl1418			0.763933	2.79855	0.691952		0.29561	0.73024	0.469456
gl1419	Kaempferol 3-O-glucoside	Flavonoid	1.62973	12.8988	0.462667	DRM	0.568508	0.491889	0.398446
gl1426			0.526847	0.474545	0.946025		0.867252	0.921906	0.927665
gl1430			0.31783	1.01002	0.784411		0.563125	1.12398	1.36329
gl1431			1.16995	6.82468	1.84738	DRM	0.28611	0.494191	0.590976
gl1433			0.701332	6.10642	1.25613		0.654944	0.466293	0.416352
gl1436	methylLuteolin C-hexoside	Flavonoid	0.892957	7.16889	0.461963		0.874219	1.08437	1.12059
gl1438	Chrysoeriol 7-O-hexoside	Flavonoid	0.971347	8.24024	0.68797		0.717794	0.509452	0.51008
gl1439	Chrysoeriol C-hexoside	Flavonoid	0.655871	5.1628	0.536168		0.835297	1.19509	1.17975
gl1444	Tricetin O-hexoside	Flavonoid	1.43215	12.4943	0.416766	DRM	0.727348	0.626427	0.56149
gl1446	Hesperetin 5-O-glucoside	Flavonoid	0.509099	1.65539	0.887048		0.858907	0.777974	0.758594
gl1447			0.715437	4.98626	0.576796		0.764948	1.03292	0.964616
gl1448			0.625207	0.157642	1.02384		0.88285	0.901702	0.996538
gl1449	N', N''-p-Coumaroyl, Feruloylspermidine	Phenolamides	0.228475	0.248574	0.505324		0.0423435	5.63185	4.32187
gl1453			0.33537	2.58587	0.714826		0.818889	1.48424	1.78523
gl1455			0.506986	1.66789	1.02845		-0.0731336	0.0411258	0.0749704
gl1458			0.629448	5.23813	1.28807		0.906522	0.803269	0.809313
gl1459			0.454117	1.74824	0.764673		0.499228	0.823767	0.751071
gl1460			0.904913	3.1243	0.286936		0.351131	1.53606	0.627365
gl1461			0.39745	1.36894	0.818909		0.479088	0.715433	0.645802
gl1463	methylChrysoeriol C-hexoside	Flavonoid	0.421359	1.2923	0.844062		0.826925	1.24233	1.13571
gl1464	methylChrysoeriol 5-O-hexoside	Flavonoid	1.74958	12.9777	0.264919	DRM	0.44574	0.607486	0.519372
gl1465			0.407064	0.0993627	0.98726		0.570094	0.417922	0.384195
gl1468	methylquercetin O-hexoside	Flavonoid	0.437375	2.06355	0.835033		0.811584	1.01202	0.985662
gl1471			0.667633	3.50815	0.802396		0.614561	0.50452	0.501893
gl1472	Selgin 5-O-hexoside	Flavonoid	0.864569	5.1838	0.59849		0.608866	0.776908	0.792966
gl1473			0.615253	0.641104	1.05846		0.812346	0.632851	0.615511
gl1474			0.76285	0.0268096	0.996804		0.614399	0.296128	0.407528
gl1476	1-O-Palmitoylhexitol	Fatty acid	0.826666	4.63456	0.771595		0.352018	0.380833	0.382989
gl1478			0.937009	7.73769	0.599559		0.683936	0.657295	0.744044
gl1480			0.11697	0.372042	0.976211		0.894227	0.559875	0.593808
gl1481			0.324537	0.314454	0.907514		0.190062	0.785163	0.796506
gl1482			1.32997	9.71443	0.507845	DRM	0.385555	0.485861	0.698378
gl1483	N', N''-Feruloyl, Caffeoylspermidine	Phenolamides	0.187356	0.0435481	0.944525		0.0645894	2.2505	2.39836
gl1484			0.390337	2.4184	0.581581		0.658734	1.65581	1.48165
gl1485			0.544002	2.32535	1.29931		0.874328	1.16395	1.25601
gl1486			0.890892	6.17041	0.664689		0.38291	0.505112	0.391916
gl1487			1.24604	5.21954	1.84621	DRM	-0.085202	0.388306	0.62315
gl1501			1.56139	9.86743	0.570285	DRM	0.0621035	0.379015	0.298529
gl1502	Tricin 4'-O-(syringyl alcohol)ether	Flavonoid	0.512874	0.170962	1.02157		0.743061	0.544805	0.507196
gl1504	Polypodine B	Terpene	1.32003	8.31681	0.457168	DRM	0.1473	0.554094	0.605537
gl1505	N', N''-DiFeruloylspermidine	Phenolamides	0.330112	0.538864	0.677614		0.0579391	1.99993	1.34851
gl1510			0.61431	3.72329	0.676814		0.821509	1.00891	0.856741
gl1512			1.33016	6.95418	3.32413	DRM	0.1959	0.996076	0.858247
gl1513			0.457418	0.769045	1.08652		0.51438	0.308088	0.511729
gl1517			0.886553	4.70452	0.391238		0.513541	1.13349	1.35305
gl1520			0.605894	2.78473	0.768031		0.46583	0.601727	0.527515
gl1523	Limocitrin O-hexoside	Flavonoid	0.755289	3.97299	1.4006		0.471823	0.382793	0.612107
gl1525			0.418558	1.06377	0.787765		0.652881	1.169	1.30328
gl1527			1.20347	10.9091	0.724192	DRM	0.640032	0.316485	0.351231
gl1528			1.52082	8.24024	0.47933	DRM	-0.0194306	0.516255	0.41181
gl1529	Tricin 4'-O-(syringyl alcohol)ether derivative	Flavonoid	0.790975	6.30345	0.570124		0.843674	0.965135	0.912253
gl1531			0.246386	0.818268	0.93016		0.838343	0.733535	0.65504
gl1535			0.655385	0.73328	1.2026		0.613134	0.810377	1.21771
gl1537			1.73601	6.76114	1.80771	DRM	0.292291	0.421688	0.588077
gl1541			0.481395	2.05997	0.677189		0.484489	1.21877	1.14625
gl1546	Naringenin O-malonylhexoside	Flavonoid	0.372343	1.62383	0.84571		0.814168	1.06135	0.912775
gl1547			0.47477	0.742351	0.970538		0.103788	0.114565	0.107586
gl1548			0.505143	0.752481	0.945526		0.801508	0.494518	0.566779
gl1549			0.513678	2.24802	0.678262		0.792308	1.22766	0.862211
gl1556			1.7311	15.3113	0.347568	DRM	0.438274	0.46781	0.853209
gl1559			0.830263	2.89616	1.58597		0.200305	0.554325	0.797547
gl1565			0.396621	1.15551	0.672629		0.420181	1.51173	0.863135
gl1567	di-C,C-pentosyl-apigenin	Flavonoid	0.467116	0.563786	1.05984		0.919527	1.30912	1.18754
gl1568			2.08037	15.6946	0.237724	DRM	0.0226138	0.478828	0.317501
gl1569	Tricin 5-O-hexoside derivative	Flavonoid	0.377908	0.44418	0.946014		0.798466	1.15653	1.33834
gl1572			0.579769	5.15608	0.800783		0.819131	0.548112	0.559308
gl1573			0.904158	3.74089	1.49559		0.420238	0.568409	0.669924
gl1579			0.881194	4.45566	0.62944		0.223487	0.615333	0.523471
gl1581			0.908068	5.81864	0.804739		0.434965	0.281326	0.32763
gl1583			0.257981	0.269063	0.956976		0.0979516	0.348366	0.405542
gl1584			2.10431	18.477	5.37202	DRM	0.136618	0.582829	0.448557
gl1588			0.962357	4.4003	0.475587		0.261235	0.904774	0.453001
gl1589			1.31469	4.45566	1.71523	DRM	0.0449334	0.644497	0.600204
gl1592			1.40606	13.7495	0.438014	DRM	0.657191	0.557263	0.814613
gl1595			0.788332	1.89417	0.883879		0.131004	0.256142	0.306503
gl1597			0.298353	0.14354	0.960576		0.390271	0.752855	0.767585
gl1600			0.564609	4.67037	0.787589		0.93953	1.16007	1.24339
gl1601	di-C,C-pentosyl-luteolin	Flavonoid	0.443817	1.68087	0.529438		0.837716	2.17349	1.75446
gl1603			0.364901	1.43888	0.851435		0.629591	0.692184	0.806515
gl1604			0.301451	0.49113	0.939999		0.715519	0.585495	0.608959
gl1608			0.331637	0.647091	1.11577		0.758536	0.826225	1.13067
gl1609			0.669012	3.78871	0.705462		0.592948	0.662453	0.754056
gl1610			0.952928	8.31726	0.70812		0.644016	0.428305	0.44725
gl1612			0.560961	3.08189	1.19766		0.877283	1.03224	0.988884
gl1613	N', N''-DiSinapoylspermidine	Phenolamides	0.623244	6.94896	0.69328		0.841919	0.734789	0.851198
gl1615			1.47944	13.805	0.503897	DRM	0.527936	0.44112	0.557036
gl1618	Selgin O-malonylhexoside	Flavonoid	0.882609	4.40384	0.319336		0.817447	1.4282	1.12192
gl1619	C-pentosyl-apigenin O-hexoside	Flavonoid	0.266716	0.0284956	1.00777		0.943739	2.02037	2.07277
gl1624			0.397685	1.17212	0.880827		0.82715	0.846315	0.856269
gl1625			1.04315	6.87021	0.598037	DRM	0.442311	0.584829	0.463443
gl1628			0.381701	1.33672	0.920419		0.620368	0.383931	0.292412
gl1630			0.369655	1.63346	1.44396		0.662763	1.04322	1.39103
gl1631			0.555723	1.39605	0.197139		-0.0444542	2.76082	1.03289
gl1632			0.402329	1.49013	1.10629		0.851023	0.722342	0.727642
gl1633			1.23423	7.8488	0.495198	DRM	0.353227	0.559647	0.859898
gl1634			0.42627	0.454492	0.931369		0.88958	1.26605	1.32612
gl1637			0.735347	10.0076	1.4536		0.885048	0.70754	0.680667
gl1641			1.87713	19.3202	0.500111	DRM	0.518636	0.315649	0.393047
gl1643			0.491888	0.551461	1.08177		0.659682	0.618168	0.731558
gl1644			1.17292	4.66847	2.24079	DRM	0.2853	0.57617	0.95145
gl1645			0.581623	3.54035	0.772938		0.560246	0.509108	0.649788
gl1646			1.15309	11.0327	0.572292	DRM	0.668357	0.53835	0.541855
gl1647			1.04923	5.81796	0.451267	DRM	0.310247	0.799447	0.67129
gl1649			1.01697	5.77646	0.532613	DRM	0.348788	0.694277	0.431165
gl1651	3’,4’,5’-Tricetin O-malonylhexoside	Flavonoid	0.326641	0.766744	1.27821		0.90455	2.09857	2.22014
gl1652			1.14821	7.13085	0.530748	DRM	0.502549	0.664292	0.568963
gl1662	Manglieside E	Others	0.479116	4.54375	0.84741		0.793628	0.448774	0.539715
gl1667	Chrysoeriol 7-O-rutinoside	Flavonoid	0.82896	7.32745	0.640431		0.810639	0.760547	0.823545
gl1670	C-hexosyl-luteolin O-hexoside	Flavonoid	1.82563	16.7337	0.23412	DRM	0.632572	0.57847	1.08412
gl1671			1.6207	11.7191	0.311816	DRM	0.591291	0.653564	0.494613
gl1672			1.84602	17.4047	0.232959	DRM	0.672041	0.572561	1.04219
gl1675			0.592993	1.39967	1.29114		0.321079	0.682854	0.822707
gl1676			1.02475	5.98612	0.541863	DRM	0.385255	0.675162	0.687453
gl1678			0.608676	0.942922	0.942678		0.621062	0.310948	0.357394
gl1684	di-C,C-hexosyl-methylluteolin	Flavonoid	0.77042	3.34052	0.416462		0.492742	1.34881	0.985697
gl1686			1.31098	6.23457	2.21327	DRM	0.626144	0.795862	0.91799
gl1691			1.28369	5.38388	2.88435	DRM	0.0934984	0.899731	0.924892
gl1692			1.64306	10.7975	10.6532	DRM	0.216249	0.795254	0.803893
gl1694	Tricin O-rhamnosyl-O-hexoside	Flavonoid	0.688349	3.32027	0.778389		0.649483	0.620545	0.639608
gl1695			0.26651	0.652432	0.92489		0.898855	1.21763	1.21802
gl1696			0.609977	2.53913	0.837942		0.611662	0.481438	0.47812
gl1697			1.36972	5.14149	1.7973	DRM	-0.181761	0.377144	0.587152
gl1699			0.558959	1.78835	0.79196		0.707863	0.847913	1.04829
gl1700	Tricin 5-O-hexoside derivative	Flavonoid	0.282855	0.00769373	1.0029		0.741987	1.46086	1.19775
gl1702	Tricin derivative	Flavonoid	0.444866	0.610409	0.908816		0.840362	1.2509	1.12635
gl1704			0.45222	2.15941	0.581658		0.894521	1.97692	1.722
gl1705	O-malonylhexoside derivative	Flavonoid	0.37652	1.30302	0.887914		0.928077	1.32478	1.24876
gl1707	Tricin 5-O-hexosyl-O-hexoside	Flavonoid	0.612245	3.32938	1.23162		0.857491	0.976298	0.932996
gl1710	Tricin O-hexosyl-O-hexoside	Flavonoid	0.532767	0.933936	0.923114		0.734619	0.575612	0.560111
gl1711	Luteolin C-sinapoylhexoside	Flavonoid	0.743155	4.60442	0.646452		0.632761	0.749131	0.601071
gl1712			0.901642	2.82249	2.79809		-0.0152794	0.825217	1.37416
gl1714			0.984187	8.67485	0.515492		0.802303	0.826262	0.836122
gl1715			1.49537	8.78173	3.88104	DRM	0.0677737	0.608578	0.750728
gl1716	Tricin 4'-O-(syringyl alcohol) ether 5-O-hexoside	Flavonoid	0.526337	2.16523	0.855497		0.69636	0.619318	0.508487
gl1717	Tricin 4'-O-(syringyl alcohol) ether O-hexoside	Flavonoid	0.386457	1.49683	0.905868		0.843034	0.623359	0.660851
gl1720			0.450432	0.342659	0.961885		0.594711	0.483418	0.384355
gl1721			0.835899	3.631	0.693895		0.111889	0.496962	0.534803
gl1722			0.363811	0.00794185	1.00202		0.257429	0.434108	0.550489
gl1723	Tricin O-sinapoylpentoside	Flavonoid	0.781348	0.506027	1.07412		0.518921	0.49109	0.604138
gl1724	Picramnioside F	Others	0.733353	6.86892	0.748903		0.741051	0.501351	0.61519
gl1725	Tricin O-hexoside derivative	Flavonoid	1.0606	13.1827	0.697027	DRM	0.764229	0.372806	0.484382
gl1726			1.00396	10.2278	0.630181	DRM	0.707923	0.524987	0.614403
gl1728			0.769995	6.62887	0.801543		0.749792	0.405832	0.437015
gl1730			0.481087	1.79134	0.65753		0.782983	1.59433	1.28196
gl1731			0.837061	4.98573	0.464332		0.718577	1.22083	1.13806
gl1733			1.24266	6.75327	0.20506	DRM	0.293101	1.03386	0.668847
gl1735	Tricin 4'-O-(β-guaiacylglyceryl) ether O-hexoside	Flavonoid	0.627557	4.72975	0.776076		0.632824	0.508017	0.594158
gl1742			0.975832	5.33698	0.660322		0.394019	0.489513	0.685182
gl1743			0.313541	0.508493	0.791757		0.446063	1.74922	1.28842
gl1748			1.32607	10.6391	0.662996	DRM	0.35525	0.30698	0.373216
gl1749			0.331098	0.789619	1.09664		0.652707	0.56865	0.626372
gl1750			0.454014	4.35242	0.766371		0.872939	0.909173	0.964802
gl1751	N', N'', N'''-DiFeruloyl,Sinapoylspermidine	Phenolamides	1.25248	6.72412	0.606071	DRM	0.137866	0.482988	0.312575
gl1754			0.859311	6.27114	0.603142		0.747416	0.773912	0.771545
gl1755	C-pentosyl-apigenin O-p-coumaroylhexoside	Flavonoid	0.338803	1.23471	0.686619		0.90364	2.39359	2.10378
gl1757			0.433418	3.57922	1.29034		0.831372	0.827981	0.835707
gl1758			1.38849	7.17707	3.13468	DRM	-0.0186162	0.490362	0.78621
gl1759			1.36313	12.6485	0.583868	DRM	0.536991	0.384956	0.518634
gl1761			0.678532	6.37298	0.800104		0.783825	0.441197	0.547467
gl1762			0.599849	2.95983	0.793579		0.787734	0.743022	0.818723
gl1763			0.557197	3.77452	0.697634		0.803084	0.969185	0.869398
gl1766	C-pentosyl-apigenin O-caffeoylhexoside	Flavonoid	0.424119	2.16328	0.47083		0.831844	2.37526	2.17093
gl1767	C-pentosyl-apigenin O-rhamnosyl-O-hexoside	Flavonoid	0.667198	2.6328	0.479161		0.386052	1.29697	0.450668
gl1770	Tricin O-hexoside derivative	Flavonoid	0.43526	1.57051	0.773016		0.761312	1.3454	1.23816
gl1773			0.840753	4.89278	0.655188		0.495202	0.608352	0.791946
gl1774	C-pentosyl-apeignin O-feruloylhexoside	Flavonoid	0.419426	1.31964	1.23807		0.890968	1.71864	1.67493
gl1775	C-hexosyl-apigenin O-p-coumaroylhexoside	Flavonoid	0.602939	2.65089	0.459031		0.615265	1.54857	1.21403
gl1779			1.71836	10.6229	2.13772	DRM	-0.0998894	0.315845	0.425666
gl1782			0.483096	5.41428	0.818494		0.905311	0.687618	0.700392
gl1784			0.466035	1.15712	1.25981		0.7275	0.596562	1.11619
gl1785	C-hexosyl-luteolin O-p-coumaroylhexoside	Flavonoid	1.70994	13.805	0.256831	DRM	0.61269	0.649263	0.802885
gl1786	C-hexosyl-apigenin O-caffeoylhexoside	Flavonoid	0.788055	6.39777	0.448197		0.846264	1.16067	1.26593
gl1787	C-hexosyl-apigenin O-hexosyl-O-hexoside	Flavonoid	0.520016	1.27914	1.2558		0.311648	0.834397	0.632672
gl1788	C-hexosyl-apigenin O-hexosyl-O-hexoside	Flavonoid	1.73271	13.1827	0.242022	DRM	0.55195	0.657894	0.788101
gl1789			0.6932	5.49589	0.566914		0.734876	1.05615	1.19181
gl1791			0.604863	5.44937	0.749501		0.794957	0.706116	0.749307
gl1792			1.16756	9.30699	0.58154	DRM	0.59549	0.538047	0.527756
gl1794	C-hexosyl-chrysoeriol O-p-coumaroylhexoside	Flavonoid	0.820005	7.52069	0.509598		0.890104	1.12789	1.42112
gl1796	C-hexosyl-apigenin O-feruloylhexoside	Flavonoid	0.871544	8.88846	1.54211		0.85236	0.729693	0.698885
gl1799			0.664389	4.05332	0.537401		0.681603	1.16534	1.20752
gl1801	C-hexosyl-chrysoeriol O-caffeoylhexoside	Flavonoid	0.818118	4.49784	0.287916		0.795713	1.54352	1.70674
gl1802	C-hexosyl-luteolin O-feruloylhexoside	Flavonoid	1.45003	14.2816	0.475073	DRM	0.647537	0.494459	0.732386
gl1803			0.838469	3.75035	0.248774		0.406615	1.6015	1.90657
gl1805			0.10517	0.124643	1.06581		0.533331	1.79376	0.840459
gl1808	Smiglaside A	Ployphenol	0.177445	0.652432	0.732767		0.77873	3.09598	2.77472
gl1809			0.428285	0.930539	1.05528		0.890003	0.594029	0.610594
gl1812			0.56778	5.91921	0.765312		0.859002	0.687786	0.682685
gl1814			0.555779	2.69449	0.768345		0.446625	0.571812	0.646688
gl1816	Chrysoeriol O-feruloylhexosyl-O-hexoside	Flavonoid	0.461975	0.345496	1.05266		0.87261	1.07652	1.14034
gl1817	C-hexosyl-chrysoeriol O-feruloylhexoside	Flavonoid	0.496781	4.1833	0.835997		0.912451	0.726496	0.676745
gl1818			0.42824	0.240764	0.961488		0.822793	0.937932	0.936723
gl1821			1.2045	6.27173	1.46972	DRM	0.636439	0.582121	0.61775
gl1823			0.658756	4.63456	0.752818		0.666057	0.558267	0.651252
gl1825			0.699712	5.76257	0.682538		0.733932	0.685144	0.746657
gl1826	Tricin 4'-O-(β-guaiacylglyceryl) ether O-hexoside derivative	Flavonoid	0.617055	4.06255	0.779175		0.640966	0.541502	0.498445
gl1827	Smiglaside C	Ployphenol	0.229237	1.54786	0.62392		0.827788	2.72933	2.66706
gl1828			1.74392	13.1418	0.321588	DRM	0.242653	0.518665	0.605345
gl1830			0.342888	0.65089	1.08529		0.654099	0.513142	0.668251
gl1831			1.26344	6.83571	2.00333	DRM	0.0590785	0.630971	0.551005
gl1832			1.09567	8.749	0.399873	DRM	0.530174	0.817747	0.922436
gl1833			0.540514	1.2199	1.13458		0.170764	0.367033	0.411946
gl1834	Tricin 4'-O-(β-guaiacylglyceryl) ether 5-O-hexosyl-O-hexoside	Flavonoid	0.444032	2.49293	0.742907		0.839563	1.22836	1.37271
gl1835			0.851105	3.71715	0.430234		0.0478372	0.854025	1.54887
gl1836			0.71339	5.76293	0.36416		0.755514	1.45184	1.79709
gl1838			1.20352	7.01131	0.729965	DRM	0.292114	0.292314	0.378593
gl1839			1.07978	10.3703	1.49352	DRM	0.538882	0.394972	0.417353
gl1845			0.970104	3.42389	3.2648		0.200894	0.888483	1.38741
gl1846			0.505206	3.22404	1.3929		0.834203	1.43761	1.28322
gl1848	C-hexosyl-apigenin O-hexosyl-O-hexosyl-O-hexoside	Flavonoid	1.0088	6.35666	0.270054	DRM	0.71143	1.23154	1.58784
gl1849			0.462127	2.39462	0.674591		0.846113	1.58608	1.44559
gl1879			1.38303	6.96922	2.97927	DRM	0.159123	0.702516	0.811212
gl1936			1.14328	5.30563	3.1891	DRM	0.350635	1.01711	1.07749
gl1937			0.588483	1.65161	1.56466		0.262034	0.907053	1.1512
gl1939	Polygodial	Terpene	1.57676	10.331	0.858273	DRM	-0.171333	0.0809163	0.0982719
gl1968			2.14839	19.3202	6.0765	DRM	0.119224	0.515848	0.430376
gl1980			1.35975	6.59528	4.22154	DRM	0.179752	0.428844	0.978743
gl1989			1.07531	4.30169	12.5692	DRM	0.247608	0.211277	1.55308
gl1991			0.535157	1.03843	0.896056		0.0586075	0.35669	0.333795
gl2006			1.30966	5.58793	3.62531	DRM	0.145703	0.832997	1.03479
gl2014			0.927322	2.99663	1.40857		-0.0991741	0.311813	0.552236
gl2032			0.400392	0.959285	1.06151		0.0923077	0.218465	0.196531
gl2048			0.229891	0.312903	0.919698		0.729228	1.41933	1.1237
gl2051			0.587158	1.59794	1.21147		0.069198	0.330926	0.529327
gl2060			0.707488	2.20015	1.96869		-0.0344679	1.39985	1.0318
gl2067			0.849561	2.08172	1.89158		-0.0409216	1.04527	1.1165
gl2112			1.29353	6.09256	2.37156	DRM	0.134405	1.08971	0.683761
gl2122			0.765124	3.11506	0.355622		0.143351	1.37414	0.401298
gl2123			0.768882	2.17018	3.76708		0.328461	0.781929	1.98505
gl2130			0.435683	0.798681	1.10602		0.140095	0.492376	0.294322
gl2133			1.45035	9.18201	5.89268	DRM	0.282602	0.799992	0.859976
gl2135			1.1864	12.7253	0.441643	DRM	0.7241	0.704939	0.958447
gl2143			0.314418	0.907335	0.903364		0.314892	0.354421	0.486907
gl2154			0.840285	3.89454	2.32577		0.289657	0.84792	1.1256
gl2178			1.12285	5.47094	2.2052	DRM	0.13853	0.609064	0.778713
gl2181			0.381161	0.961995	1.2222		0.360518	0.555678	0.907793
gl2184			0.822658	4.20747	0.73764		0.52828	0.508736	0.590832
gl2195			1.05528	7.35898	0.569101	DRM	0.451121	0.575899	0.597856
gl2217			0.690884	3.79565	0.498079		0.629915	1.19398	1.65524
gl2219			0.620226	2.51451	0.881835		-0.0279031	0.154485	0.287794
gl2223			0.488712	0.0435481	0.993612		0.779905	0.575254	0.602508
gl2226	Vitamin B2	Vitamine	1.3909	9.91804	1.90541	DRM	0.560213	0.361795	0.536403
gl2231	Tangeretin	Flavonoid	0.0926258	0.242525	0.953472		0.662347	1.51858	2.11969
gl2247			1.13614	5.65551	1.43535	DRM	0.164947	0.355652	0.392807
gl2271			0.225928	4.94272	0.751793		0.677638	1.43478	1.9655
gl2277			0.677015	2.52763	0.866735		-0.0415912	0.233814	0.256024
gl2284			1.18254	5.35691	6.53737	DRM	0.015879	0.315722	1.22714
gl2300			0.891849	3.20925	11.1764		-0.0222029	0.374954	1.85118
gl2335			1.33505	4.87412	15.7723	DRM	0.384745	0.225384	1.45453
gl2336			0.431674	1.30334	0.744461		0.373723	0.715889	1.29643
gl2341			1.07572	2.72122	1.48318	DRM	0.381052	0.551269	0.802518
gl2369			1.22655	5.56229	1.92589	DRM	-0.101625	0.296407	0.644173
gl2380			0.774632	3.04099	1.98846		0.370319	0.499406	1.12395
gl2398			0.539527	2.70706	1.18764		0.912025	1.00496	1.03035
gl2407			2.173	16.0759	2.67821	DRM	0.404511	0.304978	0.419168
gl2421			0.446316	2.58587	0.721418		0.664315	0.83842	1.2888
gl2442			0.398743	1.14992	1.30821		0.463127	0.822668	1.0872
gl2443			0.323931	0.160253	1.06236		0.0112363	0.800568	0.702034
gl2445			0.408547	0.525971	0.953659		0.698627	0.429979	0.468181
gl2453			1.39219	9.72252	3.24672	DRM	0.397323	1.32656	0.712937
gl2481			1.44267	7.77858	2.43718	DRM	0.136258	0.446637	0.656306
gl2492			0.313111	0.313185	0.945603		0.0745617	0.531897	0.242627
gl2507			1.15319	11.0258	0.574084	DRM	0.709602	0.561034	0.569338
gl2519			0.87882	3.83286	0.389243		0.45152	1.2005	0.495051
gl2543			0.784184	8.31402	0.688929		0.796327	0.606926	0.698195
gl2574			0.651112	1.6699	0.429681		0.506786	1.90448	0.65254
gl2580			0.380989	0.0369555	0.990111		0.636412	0.823208	0.823878
gl2583			0.841821	9.42288	0.63305		0.821167	0.717937	0.788376
gl2589			0.20427	0.194969	1.02411		0.145851	0.242212	0.289235
gl2592			0.981639	4.67375	1.35179		0.494513	0.416275	0.505481
gl2600			0.309072	0.0776386	0.986777		0.618381	0.508874	0.54612
gl2614			1.34756	8.632	0.564661	DRM	0.185496	0.429494	0.478006
gl2619			0.441197	1.41102	0.756839		0.857728	1.87488	1.86704
gl2631			0.733667	1.4498	1.38372		0.0366372	0.70565	0.802608
gl2642			1.35523	7.32869	4.68094	DRM	-0.0195818	0.139574	0.916476
gl2646			0.537265	0.0823581	1.01353		0.686409	0.514048	0.575786
gl2657	di-C,C-hexosyl-apigenin	Flavonoid	0.773346	4.80948	0.622238		0.806816	0.963944	0.95529
gl2684	C-rhamnosyl-Chrysoeriol C-hexoside	Flavonoid	0.683605	8.16622	0.602749		0.940164	1.02548	1.12973
gl2743			0.568085	0.66022	0.892075		0.374692	0.666588	0.610384
gl2755			0.608915	1.84576	0.739099		0.510004	0.971914	0.913302
gl2759			0.754262	2.22867	0.86157		-0.169406	0.28058	0.195866
gl2775			0.182362	0.406051	0.929358		0.3141	0.473441	0.598899
gl2781			0.736977	3.27452	1.50243		0.774459	0.887107	1.05187
gl2783			0.28329	0.101531	0.985137		0.836081	0.692118	0.810062
gl2796			0.703	1.60691	1.18393		-0.0203811	0.398703	0.355384
gl2797			1.91553	13.9273	6.58372	DRM	0.0141006	0.465345	0.593046
gl2810			0.250723	0.307491	1.08255		0.52855	0.697284	0.915174
gl2815			0.313882	0.0451895	1.00846		0.893014	1.1792	1.213
gl2816			0.384686	0.191995	0.962851		0.773824	0.871436	0.862275
gl2818			0.566156	1.81382	2.21877		0.0187676	0.251091	1.60629
gl2820			0.450702	0.513491	0.850309		0.297224	1.12885	0.762129
gl2842			0.792726	7.28125	0.623021		0.753617	0.768948	0.785982
gl2855			0.43814	0.85125	1.13567		0.163386	0.655809	0.261789
gl2890			2.39727	24.7446	6.13648	DRM	0.136512	0.502054	0.326414
gl2922			0.837135	2.04977	1.14436		0.674998	0.416122	0.494308
gl2923			0.889327	3.96411	0.798176		0.441438	0.366749	0.455465
gl2968			1.54346	9.03	2.29191	DRM	-0.00335868	0.469004	0.523781
gl3064			1.726	11.1243	5.79432	DRM	0.499367	0.752171	0.784254
gl3073			1.29887	9.52009	0.5605	DRM	0.544425	0.529298	0.496541
gl3101			0.329245	0.824149	1.26349		0.209597	1.14098	1.08745
gl3234			0.307783	0.164875	0.97095		0.509742	0.516999	0.516584
gl3322			0.258818	0.488798	1.19712		0.174615	0.907493	1.03922

## Sheet: Table S4
Supplementary Table 4 Metabolic quantification data of 510 rice accessions under drought condition
rice accession ID	Biological replication	gl0008	gl0011	gl0014	gl0023	gl0048	gl0049	gl0061	gl0068	gl0078	gl0081	gl0088	gl0098	gl0105	gl0117	gl0124	gl0125	gl0134	gl0143	gl0148	gl0153	gl0155	gl0157	gl0159	gl0166	gl0179	gl0191	gl0193	gl0194	gl0205	gl0211	gl0216	gl0219	gl0235	gl0236	gl0238	gl0248	gl0258	gl0260	gl0261	gl0265	gl0268	gl0269	gl0272	gl0276	gl0287	gl0297	gl0298	gl0305
1	rep1	2.76475e+06	2.35608e+06	2.6716e+06	305907	367444	1.26198e+06	1.23845e+06	3.12923e+06	1.12446e+06	7.84389e+06	1.70971e+06	1.64732e+06	1.36395e+06	218784	1.55812e+06	198056	132829	912570	2.5326e+06	573114	215688	765691	104570	1.37171e+06	2.74367e+06	182597	1.96139e+06	71594.6	4.39506e+06	343108	430631	103080	912496	432684	4.16553e+06	1.80355e+06	258680	28120.7	1.05126e+06	830861	1.41554e+06	50528.2	297362	471087	461384	577275	239449	609732
1	rep2	1.27498e+07	921634	3.85466e+06	145906	4.2697e+06	1.48143e+06	1.66799e+06	2.54758e+06	594474	4.60047e+06	3.03916e+06	744914	565235	518624	2.01719e+06	186604	220791	697888	1.01258e+07	294125	159547	338981	193017	462771	3.19647e+06	234908	1.73905e+06	199021	1.72135e+06	562532	235871	91984.8	4.64917e+06	1.03972e+06	2.52909e+06	1.147e+07	195514	13014.4	1.20918e+06	1.46629e+06	882174	10614.6	313579	85816.2	487381	397951	202606	472737
2	rep1
2	rep2	6.97802e+06	867605	1.81982e+06	55001.2	1.61907e+06	980674	1.21903e+06	1.47735e+06	531658	3.73392e+06	2.27082e+06	1.48786e+06	240389	370968	1.4026e+06	153660	184460	392045	1.95054e+06	393984	563343	337987	178418	370078	3.86012e+06	151800	852937	38781.3	1.67985e+06	210621	772412	171743	1.96889e+06	855084	1.03127e+06	1.23852e+07	116106	6794.04	1.58446e+06	1.23414e+06	392365	2471.14	64486.8	58740.3	227344	780700	5066.85	361092
3	rep1
3	rep2	1.3674e+07	220379	1.03338e+07	25706.1	4.07216e+06	1.68535e+06	3.07156e+06	2.88491e+06	1.30818e+06	4.32359e+06	3.1512e+06	254789	614091	328183	3.6725e+06	317711	238718	591154	7.73585e+06	87376.3	110694	206069	196874	284985	3.6678e+06	161481	1.30347e+06	15853.9	1.78308e+06	96158.2	415717	98432.2	1.14932e+06	1.8936e+06	316378	1.16548e+07	51013.3	10570.4	1.46304e+06	2.38583e+06	418310	26366.6	137065	79414.7	61057.4	138349	13364.3	394182
4	rep1
4	rep2	1.18552e+07	450610	4.49782e+06	51404	5.37393e+06	1.32447e+06	3.34745e+06	3.79202e+06	1.41478e+06	4.42342e+06	3.33933e+06	235224	677821	453062	4.10286e+06	288349	242859	890934	4.96953e+06	105596	75781.8	193812	197590	323019	4.13292e+06	141932	570220	20618.1	1.91161e+06	105206	331121	94535.5	1.38892e+06	944402	504650	1.13176e+07	26605.7	9968.6	1.55444e+06	2.46554e+06	377805	40565.7	137238	43076.8	54100.5	476694	33531.1	368414
5	rep1	1.56465e+06	1.7637e+06	2.69258e+06	240001	680129	1.71535e+06	1.49694e+06	1.42049e+06	506316	7.48016e+06	1.86004e+06	3.64867e+06	663057	167035	730421	107769	157351	625552	559233	289821	143470	421657	94612.8	1.02829e+06	2.80763e+06	475068	1.02625e+06	191405	3.69453e+06	1.1844e+06	4.34899e+06	131465	565173	2.24614e+06	5.46656e+06	2.08745e+06	150881	18850.7	1.14563e+06	586848	1.21399e+06	13526.7	106704	1.13241e+06	283732	229592	189230	757374
5	rep2	5.64332e+06	1.52344e+06	2.74695e+06	696258	1.58334e+06	2.18796e+06	1.45503e+06	1.39525e+06	295563	3.3223e+06	2.75367e+06	1.1934e+06	359363	285289	800281	102790	268432	646591	2.01865e+06	157222	50794.6	1.21539e+06	139338	436677	1.69166e+06	310610	503691	2.01291e+06	1.53192e+06	764552	4.75548e+06	138679	800136	1.4287e+06	3.18163e+06	1.29803e+07	169195	17224.1	1.62398e+06	866704	1.47523e+06	4034.53	125358	145529	154142	217867	140321	325107
6	rep1	1.80053e+06	901850	1.82568e+06	152863	484983	1.02467e+06	1.23717e+06	1.71852e+06	815130	8.42297e+06	1.90963e+06	1.76818e+06	1.17118e+06	181073	1.15787e+06	124223	150817	563771	2.72845e+06	380740	156577	585782	107890	903367	3.012e+07	1.53268e+06	668829	38177	3.30823e+06	1.15358e+06	783600	128674	3.40687e+06	289100	3.45488e+06	2.06309e+06	375291	28578	791392	874213	1.42359e+06	36050.8	61250.9	748014	347385	405796	567982	512206
6	rep2	5.49455e+06	742414	1.80672e+06	166176	940869	1.38986e+06	1.63623e+06	1.64088e+06	413526	2.79965e+06	1.70242e+06	673282	408291	417986	909242	108496	257927	566390	6.61084e+06	230636	63915.7	464696	113606	314801	1.18392e+07	1.04904e+06	238138	73466.4	1.91864e+06	2.59723e+06	741287	121044	5.55895e+06	579082	1.89544e+06	1.44252e+07	390028	13074.9	1.46863e+06	885165	931776	3651.16	124375	105868	248659	222995	342266	402008
7	rep1	6.92057e+06	1.52816e+06	1.01281e+07	255362	813281	1.14795e+06	2.56519e+06	2.13284e+07	741201	8.57305e+06	1.19685e+07	1.81849e+06	706101	166835	630398	100329	112672	641009	5.01817e+06	334392	87390.4	679291	126549	1.2938e+06	2.18136e+06	277810	2.0121e+06	41527.6	3.87028e+06	264491	4.21547e+06	138535	595733	311514	1.154e+06	1.81067e+06	175727	47434.2	852555	745880	1.46097e+06	14996.3	113428	1.28278e+06	130866	313145	1.71256e+06	1.66661e+06
7	rep2	1.30151e+07	564616	6.54191e+06	121130	3.30315e+06	990641	3.02224e+06	2.74155e+07	422406	3.2442e+06	8.45077e+06	946838	163500	320128	667819	123239	249179	693596	4.35796e+06	212135	116255	365267	151291	438198	2.20411e+06	235172	836026	91812.7	2.26586e+06	73020	3.49474e+06	133464	1.23279e+06	565459	805772	1.27816e+07	139681	11406.4	1.19614e+06	869737	588247	7466.9	98109.4	237221	119738	356835	249746	419229
8	rep1	4.63735e+06	1.94185e+06	4.11114e+06	713137	3.09652e+06	901665	1.2917e+06	964445	978627	1.01567e+07	5.5464e+06	1.42816e+06	1.467e+06	98709.1	707039	250540	105613	1.18619e+06	5.30888e+06	309317	170086	423953	149113	989360	3.99831e+06	475095	312663	202028	2.66942e+06	239012	2.77941e+06	183904	2.31908e+06	272559	4.22471e+06	1.92643e+06	781027	26487.8	615493	2.68437e+06	1.31648e+06	42333.4	748645	328223	156148	1.04088e+06	5.59914e+06	479641
8	rep2	1.13321e+07	1.53135e+06	3.60601e+06	296021	1.45566e+06	1.12891e+06	1.23414e+06	971057	845549	3.38128e+06	3.72531e+06	773591	448394	261969	1.6501e+06	213965	249816	1.076e+06	1.00014e+07	169516	79790.9	336514	150198	419608	5.82119e+06	248192	166406	84998.4	1.76161e+06	319479	2.62514e+06	210398	3.42328e+06	561414	2.08948e+06	1.27459e+07	508221	15268.3	1.40871e+06	1.65186e+06	563718	21762.9	1.49468e+06	40596.9	153081	999788	1.06166e+06	326521
9	rep1	2.19905e+06	1.50908e+06	2.41833e+06	223426	253732	993216	756048	1.62767e+06	794580	7.66638e+06	2.19715e+06	3.09965e+06	1.39397e+06	93324.5	885628	150733	145596	598552	1.82381e+06	301988	128116	298589	100139	1.05047e+06	4.85862e+06	837081	859777	27211.5	2.60338e+06	963389	839257	252354	2.95481e+06	326936	4.93789e+06	2.18203e+06	258021	33305.1	716731	1.03968e+06	1.37904e+06	34785.3	217894	858624	781184	554901	122450	520897
9	rep2	6.58033e+06	567936	1.68814e+06	96837.4	434881	813863	1.15253e+06	1.97255e+06	516259	3.09328e+06	2.27834e+06	1.10503e+06	482996	297834	1.42437e+06	144995	433369	442783	2.40803e+06	348896	64707.3	148166	131274	341900	5.16633e+06	262408	193091	89242.9	1.69269e+06	1.09105e+06	541376	298908	6.11803e+06	732308	3.04304e+06	1.33776e+07	154385	14724.7	1.66323e+06	1.19475e+06	499865	10891.5	148944	183624	457582	328332	34319	299301
10	rep1	3.38202e+06	714773	4.4175e+06	183442	199089	1.20803e+06	545171	551210	1.46583e+06	8.87241e+06	7.12241e+06	2.89369e+06	1.50495e+06	33990.5	1.72214e+06	288710	135631	903080	3.21801e+06	133813	86771.6	245052	131595	958086	3.43932e+06	461586	889155	10214.8	4.19102e+06	1.06883e+06	920951	161566	1.32661e+06	214007	2.52097e+06	1.96414e+06	175415	23948.4	1.06669e+06	1.43545e+06	619149	70213.1	582902	221324	126855	1.5432e+06	48314	878473
10	rep2	9.07323e+06	492676	5.49686e+06	190602	699646	2.47016e+06	904285	519276	627574	3.09435e+06	5.85513e+06	587617	306528	135002	747265	255925	259307	1.0278e+06	9.83043e+06	130750	39801.7	207475	124314	305066	5.18566e+06	293441	436833	49111.9	1.84507e+06	1.7927e+06	1.01523e+06	145839	2.26166e+06	530370	1.66169e+06	1.3836e+07	181270	16112	1.58318e+06	1.06236e+06	340680	12567.4	1.62361e+06	33606.4	124612	1.3669e+06	13281.1	345347
11	rep1	1.82114e+06	1.40702e+06	1.22633e+06	82888.4	337912	1.25845e+06	231896	476319	2.44799e+06	7.10296e+06	4.51639e+06	3.90294e+06	2.95631e+06	52380.9	3.23772e+06	410250	144689	939924	407625	413469	132005	572891	91888.6	1.23079e+06	2.16463e+06	362376	1.42957e+06	18761.9	2.36366e+06	502572	1.10201e+06	175628	957507	296598	170436	2.06281e+06	77588	29349.8	685115	1.86883e+06	1.61966e+06	243484	173675	68875.7	317910	1.70944e+06	37269.4	1.31134e+06
11	rep2	1.22953e+07	808467	2.24793e+06	73411.2	2.9675e+06	953095	626508	1.52544e+06	745403	3.25557e+06	8.81535e+06	1.50467e+06	361600	72181.9	2.23558e+06	322153	316446	1.04086e+06	6.70385e+06	311157	265116	324892	147729	385775	1.8565e+06	181105	1.11968e+06	103900	1.76338e+06	559919	1.0536e+06	195874	2.02549e+06	532638	1.26946e+06	1.27238e+07	76171.3	12807.1	1.47062e+06	2.224e+06	345334	12757.2	375665	29980.3	116764	1.45957e+06	40409.6	528613
12	rep1	3.14032e+06	4.23256e+06	3.04933e+06	309367	829018	1.00822e+06	1.20494e+06	1.70675e+06	1.02655e+06	1.19212e+07	3.84754e+06	5.54385e+06	1.14503e+06	152214	1.14096e+06	266726	164772	811207	2.19307e+06	383106	215847	466608	198311	1.20154e+06	1.89031e+06	1.13399e+06	961935	16631.7	4.00771e+06	1.5902e+06	2.29581e+06	215204	1.24589e+06	355854	3.92024e+06	1.91804e+06	235541	19425.4	1.14216e+06	2.1982e+06	861519	31523.7	421130	485293	434364	2.23579e+06	1.15876e+06	621205
12	rep2	6.24209e+06	2.9053e+06	2.81661e+06	264778	2.50843e+06	1.81355e+06	1.57406e+06	2.12733e+06	357134	3.47937e+06	2.47888e+06	2.07598e+06	206030	526238	690987	128810	221012	593590	3.20539e+06	139953	109162	486982	151544	534383	2.42811e+06	830165	276817	35167	1.79916e+06	2.088e+06	2.8071e+06	111158	3.8406e+06	747473	2.22759e+06	1.27083e+07	233386	13103.7	1.50264e+06	1.16147e+06	891913	13640.7	500806	79601.6	272349	583816	444233	358857
13	rep1	3.68293e+06	1.2892e+06	1.77175e+06	113611	869820	826417	221807	1.06487e+06	1.16608e+06	4.14604e+06	7.28675e+06	4.8747e+06	1.41309e+06	60588.5	1.42021e+06	236016	183438	1.66564e+06	983409	442311	385233	691918	48522.6	846141	2.33986e+06	13227.8	1.33056e+06	20081.4	4.15225e+06	117488	4.68888e+06	304496	1.13982e+06	263694	584342	2.37761e+06	161077	31510.8	1.14748e+06	1.11485e+06	1.27001e+06	24907.3	179842	123321	474567	1.01951e+06	39360	856912
13	rep2	9.72994e+06	162875	1.71625e+06	24874.9	1.71427e+06	1.29352e+06	442011	1.21126e+06	603713	2.10346e+06	6.75491e+06	639226	245588	187837	904803	212092	241944	1.64293e+06	723628	408404	184277	95639	77628.7	364496	5.11899e+06	334469	553376	63696.9	1.85184e+06	219119	5.81154e+06	206582	1.34579e+06	604837	346474	1.41221e+07	101178	11034.4	1.6236e+06	1.31413e+06	173270	724.024	179137	16595.4	54962.6	546775	11121.4	379446
14	rep1	2.91505e+06	4.40188e+06	2.3986e+06	324029	566304	1.53393e+06	909338	1.32352e+06	1.28609e+06	6.42731e+06	2.67621e+06	2.90516e+06	1.61621e+06	114752	1.13871e+06	252661	112420	1.53816e+06	2.24866e+06	279488	116711	1.13297e+06	96505.7	891580	1.4575e+06	710516	1.23541e+06	24828.4	2.47102e+06	719763	391143	151015	400135	650584	1.78406e+06	2.08799e+06	293302	50538.2	628635	1.14824e+06	1.85292e+06	86099.1	505677	371744	711346	2.20766e+06	1.43429e+06	1.13513e+06
14	rep2	7.43068e+06	4.66901e+06	2.57513e+06	525437	1.94107e+06	2.02291e+06	1.25813e+06	1.30444e+06	862945	2.51338e+06	2.13045e+06	4.40399e+06	758139	315738	2.15793e+06	291974	196848	1.555e+06	5.60287e+06	97427.4	142096	1.77858e+06	106009	346185	1.93346e+06	1.2701e+06	931867	115780	1.70067e+06	1.79442e+06	237755	113060	656005	1.47512e+06	1.02056e+06	1.37678e+07	338081	38610.6	1.54205e+06	947282	1.72252e+06	41010.1	1.24245e+06	89838	922366	2.54819e+06	1.53182e+06	311002
15	rep1	1.91096e+06	9.45863e+06	4.70208e+06	1.1148e+06	337719	2.57804e+06	951568	285934	1.33926e+06	5.68575e+06	1.15992e+06	3.20377e+06	2.16731e+06	129576	1.89691e+06	187305	95103.4	975747	1.77776e+06	37813.6	149556	3.88803e+06	66438.4	940212	2.88793e+06	744028	2.85729e+06	12630.4	2.3809e+06	398862	690152	111914	445268	1.01001e+06	166067	2.29803e+06	529782	105231	624958	800508	5.21628e+06	139156	625209	357062	431379	2.15889e+06	579958	1.40906e+06
15	rep2
16	rep1	2.69845e+06	860563	3.58709e+06	135799	1.5425e+06	1.16882e+06	1.84668e+06	1.0051e+06	1.17291e+06	8.8358e+06	2.61153e+06	2.23373e+06	719688	215462	1.43138e+06	132601	149034	357136	1.61743e+06	309118	94312.7	229123	121250	1.09674e+06	2.51011e+06	164690	1.41308e+06	3464.08	4.22304e+06	152192	1.38221e+06	134254	49634	865457	4.71884e+06	1.8219e+06	290352	25160.2	1.21666e+06	1.15252e+06	1.73361e+06	44875.3	34067.1	403957	81534.8	219489	232381	2.66942e+06
16	rep2	1.01352e+07	405751	5.29535e+06	116039	3.65469e+06	1.30603e+06	2.66187e+06	1.45571e+06	713517	3.34558e+06	2.71128e+06	742499	248288	482845	1.22408e+06	157464	158523	409161	5.09839e+06	102212	66535.4	166877	145044	408312	2.80098e+06	234351	904096	53676.2	2.10877e+06	178033	1.3385e+06	66660.9	66864.2	882111	2.26513e+06	1.26122e+07	201540	13257.6	1.60595e+06	1.15813e+06	804043	7455.93	38461.9	75412.5	151215	273501	202171	339907
17	rep1	1.73055e+06	709671	874703	69495.5	734682	1.0026e+06	1.26244e+06	1.17135e+06	1.09827e+06	7.48259e+06	1.79942e+06	1.70937e+06	807893	148544	1.4384e+06	183902	105678	563300	267784	414608	343269	398577	105463	988809	2.9424e+06	26674.4	721623	13408.4	3.42853e+06	1.04729e+06	10496.6	185060	210210	841713	420573	1.85877e+06	314703	13788.4	665088	1.12688e+06	753063	31810.9	43669.8	197100	35618.4	766239	23467.7	577926
17	rep2	4.59595e+06	1.82358e+06	2.89852e+06	447468	1.52485e+06	2.43823e+06	909512	205905	1.66285e+06	2.59258e+06	723429	2.67978e+06	1.84319e+06	168589	2.98441e+06	256440	293611	715371	7.02783e+06	36559.9	55239.8	2.41988e+06	113375	247815	9.51967e+06	814202	2.53431e+06	993.609	1.5604e+06	1.04415e+06	2.39622e+06	170403	438559	909744	2.23113e+06	1.37961e+07	384511	107470	1.43684e+06	1.13447e+06	6.40073e+06	163134	1.17238e+06	194978	387901	1.428e+06	545682	403902
18	rep1	652721	2.03872e+06	2.13287e+06	46915.5	56741	1.0213e+06	904475	3.5949e+06	1.31314e+06	1.1505e+07	2.40236e+06	2.73532e+06	1.37444e+06	80504.1	2.36772e+06	280287	162925	450844	33401.7	352713	126006	187734	192307	1.0233e+06	3.67151e+06	158123	706332	6123.15	3.64766e+06	231121	1.88382e+06	492175	448058	141637	303940	1.77712e+06	144300	11253.3	950642	2.71787e+06	422396	87404.7	82986.8	115447	85703.9	798097	45989.2	630197
18	rep2	707370	1.41677e+06	2.05556e+06	28791.1	151112	1.28597e+06	1.55973e+06	2.4838e+06	1.12063e+06	4.6202e+06	1.51194e+06	358524	466368	397602	3.17631e+06	220133	487085	471785	103753	245382	48682	134063	232789	484516	2.44163e+06	213030	253873	988.127	2.28533e+06	396942	1.72161e+06	404140	637465	295644	1.35541e+06	1.18109e+07	112844	14598.1	2.15756e+06	3.22135e+06	241258	25148	35608.2	10526.9	62057.1	417215	28615.6	329313
19	rep1	2.82362e+06	1.99178e+06	3.47744e+06	1.40321e+06	211669	3.28147e+06	1.67114e+06	1.6935e+06	687314	5.91967e+06	5.79805e+06	1.74314e+06	635089	153098	654328	108680	239746	841778	3.03924e+06	107609	83058.1	1.69305e+06	78813.4	1.25518e+06	3.88698e+06	331091	1.56044e+06	1.10671e+06	3.91717e+06	510744	808311	470828	802518	281551	4.10351e+06	2.0384e+06	155269	34799.1	975944	551232	2.46047e+06	24484.1	32788.8	297453	70060.6	721950	257136	932972
19	rep2	1.31671e+06	698154	4.98779e+06	120547	288809	7.19134e+06	3.23722e+06	2.12364e+06	234179	1.73807e+06	2.03677e+06	388881	95240.9	480422	473026	91035.9	325331	898210	806863	72147.4	41224.3	242260	59396.7	653370	2.69997e+06	192708	103908	49723.7	1.89137e+06	914132	1.42686e+06	267108	1.17795e+06	378056	2.48894e+06	1.49819e+07	56396	8271.3	1.69384e+06	653528	551063	727.56	94969.2	24078.7	142893	478230	137366	374780
20	rep1	7.49966e+06	2.97058e+06	1.25948e+07	501773	760366	787538	2.24782e+06	8.38164e+06	1.11872e+06	7.38359e+06	9.61266e+06	743788	1.09285e+06	135883	837632	234623	116435	637653	8.84418e+06	196620	129048	653405	98204.4	1.20194e+06	8.41196e+06	471381	2.90339e+06	62205.4	2.75932e+06	448525	644461	125692	1.95921e+06	272395	3.20966e+06	1.91819e+06	192340	31311.3	622376	1.36043e+06	739345	16225.7	327902	625769	89853.3	328263	1.82046e+06	1.89553e+06
20	rep2	1.83577e+07	3.90983e+06	1.20117e+07	916367	2.56796e+06	1.5082e+06	2.76043e+06	6.95883e+06	734549	2.94203e+06	9.09802e+06	574708	602317	373061	992833	227249	273688	805644	2.06299e+07	153102	76507.8	755706	127844	602244	8.4671e+06	550238	3.1346e+06	196922	1.97955e+06	1.0396e+06	842601	125563	6.47303e+06	677086	2.85711e+06	1.28929e+07	143949	18937.9	1.38286e+06	1.06057e+06	631430	728.271	1.62022e+06	128763	190613	551366	1.28469e+06	371514
21	rep1	2.22274e+06	4.32782e+06	4.47638e+06	313204	586809	2.61626e+06	791992	1.53962e+06	1.58108e+06	7.59837e+06	4.34268e+06	3.36402e+06	2.11026e+06	79176.1	1.40905e+06	205712	130250	884990	6.65168e+06	177061	82258.3	808387	123458	878015	1.23833e+06	1.34188e+06	5.90994e+06	25148.3	2.45663e+06	1.84613e+06	1.11553e+06	235074	897854	254247	45024.8	2.15897e+06	261115	90411.5	632694	1.41095e+06	4.51765e+06	147780	1.00217e+06	725739	787412	1.16789e+06	1.72628e+06	483870
21	rep2	4.54169e+06	479695	2.07354e+06	46814.9	1.74484e+06	1.70526e+06	3.25767e+06	5.85414e+06	783307	2.67194e+06	1.75521e+06	742506	304587	581661	1.97246e+06	167401	284816	632286	1.94369e+06	148690	75544.3	210360	101598	573350	825293	361824	363055	10425.5	2.18555e+06	617412	1.46081e+06	127540	102580	1.17994e+06	1.70106e+06	1.35653e+07	277397	14063.8	1.89878e+06	1.0864e+06	486117	728.984	34494.6	40538.2	168098	396933	9049.84	509221
22	rep1	3.0338e+06	1.992e+06	4.04976e+06	288019	403912	1.61599e+06	1.22572e+06	2.7674e+06	817815	8.5622e+06	5.24568e+06	2.49984e+06	915022	133448	720392	142031	128617	631242	4.37129e+06	601419	235918	433633	119261	1.30745e+06	819393	671441	1.07074e+06	82366.5	3.37064e+06	1.3021e+06	1.27401e+06	115247	1.25122e+06	205476	6.55063e+06	1.83071e+06	193771	16027.9	883887	979630	1.16631e+06	20816.6	266747	666419	173982	552503	579177	721760
22	rep2	5.11974e+06	1.03711e+06	2.3848e+06	176587	1.40126e+06	1.65129e+06	2.0378e+06	3.09298e+06	663542	3.26068e+06	4.85371e+06	1.0142e+06	347412	468886	1.6226e+06	147800	279874	631770	5.68925e+06	198434	167028	198685	140554	458473	593424	712267	672258	121935	2.17531e+06	2.22698e+06	1.22885e+06	95949.5	1.162e+06	397314	5.41882e+06	1.26843e+07	109363	13191.3	1.68372e+06	1.28786e+06	589827	9130.64	371025	89834.6	231906	670784	217827	370548
23	rep1	1.18394e+06	2.91439e+06	3.32859e+06	518804	304362	1.4079e+06	1.48705e+06	3.92842e+06	809417	6.82813e+06	1.98163e+06	1.71801e+06	886475	171727	1.28178e+06	89661.6	106315	524164	1.74357e+06	346350	154071	382049	91713.4	1.54952e+06	2.18096e+06	551137	561067	120814	3.10803e+06	1.10078e+06	2.11478e+06	133822	1.61955e+06	208795	8.33612e+06	1.95377e+06	157487	25206.9	700622	1.19609e+06	1.00735e+06	46349.5	186020	300296	370604	436391	158960	733690
23	rep2	5.03029e+06	801284	1.29047e+06	83212.4	828981	1.29474e+06	2.23489e+06	2.48462e+06	684973	2.79077e+06	1.77696e+06	537184	288928	430538	1.72639e+06	157522	218824	462847	3.82892e+06	220020	59729.4	150211	113101	535625	3.39735e+06	394708	235367	96238.8	2.18571e+06	1.59984e+06	1.46767e+06	60800.1	2.25282e+06	498279	5.01338e+06	1.35334e+07	166013	14777.6	1.72355e+06	914122	414190	5317.17	31664.2	33341.1	179494	461459	55090.2	285867
24	rep1	1.03607e+06	1.43738e+06	775597	55580.1	117866	1.28689e+06	1.36673e+06	2.01698e+06	630758	7.25006e+06	1.68028e+06	2.0311e+06	735102	84668.6	605544	140712	118626	381763	214370	460364	107502	161348	93748.2	979829	4.75441e+06	652559	43100.1	6296.3	3.46233e+06	1.14159e+06	1.6448e+06	190574	756016	337043	215948	1.87217e+06	237264	17472.6	733890	1.28793e+06	539487	10402	70768.8	383275	54327.9	252991	27517.8	2.13791e+06
24	rep2	2.53092e+06	1.10999e+06	1.00822e+06	38878.2	456101	1.65583e+06	1.93155e+06	2.19368e+06	398715	3.22042e+06	1.24856e+06	684364	155960	256185	494718	140622	138615	579370	968206	227661	66904.1	187712	140665	430119	3.89945e+06	197995	45149	981.183	1.9012e+06	738063	1.75887e+06	108480	966285	482040	1.10769e+06	1.28819e+07	113175	10488.7	1.64973e+06	1.30529e+06	299935	13968.3	273429	61140.7	221058	494665	51909	306519
25	rep1	4.41434e+06	913600	6.14963e+06	135166	1.07577e+06	1.28624e+06	1.63017e+06	1.97978e+06	1.32688e+06	7.44555e+06	5.42191e+06	1.82583e+06	1.90434e+06	194474	2.22893e+06	193869	104724	714957	4.13848e+06	232441	99759.7	259807	116138	967773	3.84631e+06	890557	1.40599e+06	85244.7	2.61625e+06	703335	262428	113374	1.51214e+06	597452	4.39189e+06	1.89859e+06	190093	35369.5	707769	1.82269e+06	1.32531e+06	85991	348580	852765	314838	419405	381861	1.70286e+06
25	rep2	1.14022e+07	291853	4.35694e+06	66612.5	3.29683e+06	1.25993e+06	2.43821e+06	1.86306e+06	1.21529e+06	3.01783e+06	5.15482e+06	765969	933918	286301	4.79177e+06	235571	256181	611408	6.52067e+06	98000	90329.3	187905	133544	394257	6.11261e+06	771630	653261	237357	1.77634e+06	1.42798e+06	311072	76214.8	2.62798e+06	1.76595e+06	2.67535e+06	1.29746e+07	73664.8	30011.8	1.37163e+06	1.68048e+06	937856	27721.1	516974	209405	390231	210503	541322	237990
26	rep1	2.40878e+06	1.53466e+06	3.94681e+06	578738	3.14129e+06	1.12866e+06	1.84252e+06	1.01174e+07	1.01441e+06	9.7466e+06	4.42826e+06	2.82958e+06	1.40003e+06	98715.2	930312	158937	122096	1.21863e+06	3.39054e+06	362780	293452	480864	135038	1.29479e+06	1.62502e+06	90742.8	904270	87789.6	3.63032e+06	40991.2	31897.2	154257	658219	122170	4.29757e+06	2.00107e+06	102288	30295.8	886594	2.87303e+06	961095	43327.2	322790	284599	123114	1.64542e+06	2.29549e+06	592649
26	rep2	4.77816e+06	1.1331e+06	4.46882e+06	883907	4.83335e+06	3.13231e+06	2.33097e+06	4.44598e+06	712928	3.15393e+06	3.77412e+06	787903	630525	275538	1.46512e+06	122443	323993	1.0696e+06	5.76157e+06	233844	34913	757390	130221	502228	1.57068e+06	237161	747738	1.09683e+06	1.79167e+06	181031	20248.7	118165	2.01794e+06	667070	2.75327e+06	1.30295e+07	93661.9	27462.6	1.24585e+06	1.30982e+06	1.54239e+06	18057.3	558263	73359.9	240963	1.26336e+06	2.05021e+06	281470
27	rep1	4.81565e+06	4.19327e+06	6.37312e+06	1.31685e+06	459258	734797	1.28411e+06	3.92169e+06	1.20413e+06	6.88024e+06	4.42946e+06	2.03085e+06	1.50567e+06	178169	1.22205e+06	177379	131452	905059	5.2771e+06	804831	162443	535379	100296	1.0652e+06	1.27845e+06	892751	1.66915e+06	141018	3.425e+06	169721	2.19011e+06	141939	591503	218111	203438	2.05742e+06	1.42604e+06	31126.1	854065	1.20874e+06	1.36444e+06	31179	661099	759775	334530	1.74609e+06	4.23892e+06	622219
27	rep2	1.30279e+07	3.20187e+06	6.20215e+06	2.20187e+06	2.12495e+06	1.17458e+06	1.79055e+06	4.13627e+06	1.02281e+06	2.70533e+06	5.30682e+06	650474	680598	387704	1.78505e+06	290489	328895	1.01284e+06	1.88435e+07	544478	139274	536780	111869	375998	1.26829e+06	589158	1.63579e+06	634537	2.11427e+06	361855	1.61475e+06	157013	1.27316e+06	492413	1.92222e+06	1.38375e+07	845012	24023.8	1.25559e+06	945346	769901	11557.3	2.36605e+06	245455	325682	2.047e+06	2.67304e+06	357775
28	rep1	1.57198e+06	1.42357e+06	2.88341e+06	108726	392634	1.80123e+06	1.6387e+06	1.99609e+06	1.1814e+06	8.63447e+06	2.02989e+06	2.75156e+06	1.12684e+06	114012	1.92751e+06	159451	96741.9	331673	2.27506e+06	439459	63801.2	558579	121281	1.16344e+06	1.01943e+06	1.29191e+06	693600	26013.9	3.31139e+06	2.85358e+06	1.98222e+06	111084	656685	276037	175864	1.95273e+06	735008	24418.5	735018	1.49233e+06	969165	77423.2	38882.3	411484	342904	394796	808447	518093
28	rep2	4.46695e+06	735624	2.41826e+06	159047	1.76551e+06	1.88731e+06	1.49414e+06	1.75275e+06	671228	3.60423e+06	1.34795e+06	2.67717e+06	544780	312969	2.1785e+06	142321	190149	321910	4.30225e+06	184151	79832.6	292730	149751	412879	2.36313e+06	1.29014e+06	630814	80465.4	2.01312e+06	3.8176e+06	2.0447e+06	98372	2.31877e+06	1.07494e+06	1.86164e+06	1.25083e+07	861672	36528.7	1.67923e+06	949156	1.09406e+06	7459.29	90367	176306	452076	346866	1.1411e+06	356804
29	rep1	2.81513e+06	4.73494e+06	4.47907e+06	1.4149e+06	466492	2.01923e+06	1.89562e+06	3.29509e+06	534017	5.03476e+06	7.16354e+06	3.26424e+06	1.04691e+06	220759	490193	63615	133395	1.00715e+06	3.18256e+06	230350	121006	2.73635e+06	63148.9	1.50608e+06	2.18309e+06	838449	3.07691e+06	1.55037e+06	2.22969e+06	847963	1.88626e+06	106343	735845	1.04429e+06	4.29344e+06	2.36184e+06	484498	69447.9	550738	543612	4.12437e+06	18872.8	275018	416563	213704	1.54313e+06	451422	1.12913e+06
29	rep2	3.55399e+06	5.60375e+06	2.5494e+06	1.47131e+06	1.17395e+06	3.13778e+06	2.13343e+06	3.28024e+06	205066	1.64688e+06	2.8109e+06	1.1896e+06	394184	710363	421176	50791.4	376688	762577	4.53691e+06	107566	49324.7	3.61888e+06	60078.8	743845	4.04052e+06	981078	843419	5.01394e+06	2.17769e+06	1.91175e+06	2.10799e+06	136058	2.54374e+06	1.07252e+06	3.78816e+06	1.56094e+07	340257	64795.5	1.3507e+06	438452	4.80336e+06	6707.2	142329	95236.6	255768	534515	163090	342443
30	rep1	1.44901e+06	1.657e+06	2.42815e+06	51407	205139	1.81167e+06	1.55704e+06	1.52044e+06	1.1181e+06	5.97176e+06	1.30859e+06	1.20108e+06	921996	188715	1.32107e+06	213837	128299	716330	893325	401295	74434.4	246383	78696.7	900855	1.38807e+06	756506	523280	4932.85	3.33891e+06	2.20199e+06	1.45203e+06	102030	215479	285724	77380.5	2.25172e+06	388655	19653.2	940182	723870	707689	35504	125378	591239	103302	260597	414782	651562
30	rep2	3.26055e+06	1.04806e+06	3.1071e+06	47581.5	674543	2.49157e+06	2.69436e+06	1.58201e+06	457420	2.5459e+06	1.46356e+06	710682	177234	498805	991425	112180	198722	810020	1.56151e+06	183161	83060.9	142138	94489.3	459230	1.29188e+06	705225	895337	33348.4	1.88565e+06	2.19677e+06	1.50367e+06	98931.5	779784	590421	1.47935e+06	1.44065e+07	317396	12296	1.49863e+06	641109	418224	8353.53	144088	81823.3	205652	292059	259116	328981
31	rep1	2.69463e+06	2.60678e+06	2.64235e+06	618620	677567	1.95017e+06	1.549e+06	2.19089e+06	1.11097e+06	8.30625e+06	2.29196e+06	2.52435e+06	1.00747e+06	205008	1.33538e+06	156876	132173	634223	1.74429e+06	356665	150629	660175	119158	951939	7.29052e+06	547162	1.5632e+06	1.03361e+06	3.77623e+06	806149	1.36436e+06	130250	1.58898e+06	379456	255306	2.14546e+06	216245	26468.7	865379	790857	1.72617e+06	59432.5	64542.2	371582	117146	366511	374593	875117
31	rep2	2.68315e+06	3.76747e+06	1.21028e+06	219096	1.4815e+06	1.48139e+06	1.89837e+06	1.61301e+06	541750	3.22054e+06	1.57735e+06	958373	242691	731261	1.28906e+06	135606	251837	598036	2.35017e+06	143297	75296.5	338151	129777	495214	5.14824e+06	335305	732054	61617.6	2.22971e+06	1.24077e+06	1.5405e+06	146567	4.47513e+06	759668	1.87684e+06	1.25011e+07	121806	15387.3	1.45398e+06	709024	571159	7957.38	314675	70117.8	684834	534894	235109	366742
32	rep1	2.04904e+06	6.47024e+06	3.47276e+06	712778	1.15093e+06	1.53402e+06	1.40207e+06	1.82473e+07	877217	4.85975e+06	4.03469e+06	2.36977e+06	1.23344e+06	109685	1.18551e+06	50001.1	149805	546523	986724	344719	100465	1.23503e+06	51454	1.31578e+06	7.82196e+06	689609	1.70861e+06	553041	3.757e+06	118521	2.61052e+06	150619	19938.1	797261	487515	2.3516e+06	443987	51145.5	1.0026e+06	499834	4.09804e+06	74051	69460.4	724830	108943	464598	732971	2.56679e+06
32	rep2	7.63084e+06	8.12679e+06	6.41863e+06	3.27718e+06	1.96848e+06	2.13828e+06	1.84455e+06	5.30629e+06	673300	1.81991e+06	3.76042e+06	1.09766e+06	583461	289930	1.68427e+06	127086	203821	1.38469e+06	3.26722e+06	128432	129723	939312	63882.7	549123	2.03965e+06	609349	1.72602e+06	774060	2.24327e+06	385301	2.49243e+06	100786	683828	858142	1.1092e+06	1.42677e+07	190446	23995.5	1.37002e+06	597332	2.1804e+06	12444.1	4.85354e+06	316904	420615	1.30184e+06	287804	337578
33	rep1	2.90827e+06	7.49812e+06	3.96767e+06	707242	714103	1.01129e+06	1.0339e+06	1.15729e+06	1.55841e+06	6.27097e+06	2.74386e+06	5.46036e+06	1.86266e+06	100193	1.67894e+06	235324	161193	1.38322e+06	1.75928e+06	225975	172366	928622	102058	708663	1.75476e+06	7.20856e+06	2.71523e+06	22344.6	4.28329e+06	3.8456e+06	6.71069e+06	338117	245256	530802	1.23312e+06	2.04345e+06	616348	79765.3	1.02383e+06	1.2577e+06	2.67626e+06	121189	862904	450180	487468	3.40166e+06	2.29021e+06	885622
33	rep2	4.12552e+06	3.412e+06	4.17383e+06	367174	1.80155e+06	1.97646e+06	1.41073e+06	1.42542e+06	962827	3.05762e+06	2.16293e+06	5.55013e+06	1.13896e+06	215525	1.60014e+06	195590	294912	930036	6.79353e+06	130595	297874	1.59986e+06	133646	288284	1.85839e+06	1.52299e+06	1.54795e+06	1027.04	1.81015e+06	2.38426e+06	9.02743e+06	189625	708522	1.22157e+06	1.20441e+06	1.30578e+07	535648	69209.7	1.66848e+06	1.31772e+06	2.3619e+06	91688.8	1.65717e+06	87066.1	297957	2.12317e+06	522419	375154
34	rep1	930534	2.89661e+06	3.60578e+06	364194	174960	3.4866e+06	1.78048e+06	691257	1.16878e+06	6.75021e+06	2.09734e+06	1.85746e+06	1.28321e+06	192944	1.49032e+06	188695	139380	783719	1.98509e+06	180736	114810	1.14457e+06	96611.8	903206	866041	948848	1.69529e+06	6473.88	3.64196e+06	1.67629e+06	497720	224619	328286	301493	2.64106e+06	2.08495e+06	246430	68528.4	962733	891444	2.02928e+06	101738	327947	730036	353353	1.18941e+06	918961	1.35099e+06
34	rep2	1.71007e+06	728223	1.81918e+06	34100.5	150695	1.73989e+06	2.1486e+06	2.26948e+06	443916	2.72235e+06	1.66779e+06	313152	130384	438947	648752	144897	324371	576742	361671	233538	64656	135549	104656	591304	572808	164829	60214.5	15484.6	2.1792e+06	872624	612802	208547	191528	378860	3.07027e+06	1.38059e+07	121505	9984.05	1.62723e+06	1.00586e+06	149958	3840.29	47669.9	47486.4	83861.8	309821	10337.6	349733
35	rep1	1.38492e+06	1.6572e+06	2.56245e+06	93875.8	95644.2	2.17009e+06	1.57972e+06	2.06416e+06	975298	6.51911e+06	1.13048e+06	2.05872e+06	878501	215172	1.00667e+06	209451	77960	723655	303337	642059	169506	203813	106335	1.17356e+06	6.65358e+06	540663	606909	4232.81	2.73832e+06	1.11184e+06	609426	120282	574053	259193	5.58104e+06	2.31004e+06	273070	19303.4	532193	690941	1.12905e+06	51040.7	21406.3	111392	98606.9	592313	34066.6	607328
35	rep2	4.41942e+06	813920	3.19735e+06	31405	225924	2.19641e+06	2.59339e+06	1.8804e+06	278592	2.52457e+06	1.78276e+06	548898	45132	492581	465559	92422	173280	596203	650959	210273	172629	213191	100432	557341	4.03648e+06	217294	410890	1037.82	1.89358e+06	1.38641e+06	478964	74012	1.22883e+06	498979	3.55808e+06	1.48563e+07	109056	7855.62	1.83856e+06	605177	244353	785.78	53635.7	29654.6	233595	465960	12832	677443
36	rep1	6.27677e+06	7.04449e+06	1.56295e+07	1.25577e+06	831278	1.18132e+06	1.25162e+06	1.30864e+06	1.53474e+06	5.99581e+06	5.01363e+06	2.5405e+06	2.10187e+06	193363	861046	226735	180338	1.33367e+06	1.26845e+07	269747	230713	1.69897e+06	81642	1.1299e+06	458728	37801.7	8.89632e+06	172730	2.66717e+06	17198.6	2.39428e+06	134804	833166	378984	270900	2.24249e+06	473709	65912.7	536915	871603	2.45467e+06	36793.3	1.42289e+06	653063	327473	2.49099e+06	1.15382e+06	1.70404e+06
36	rep2	1.75836e+07	5.09771e+06	1.36066e+07	1.49487e+06	1.64469e+06	2.19643e+06	1.33414e+06	508302	1.23307e+06	2.38461e+06	5.62153e+06	1.78856e+06	1.14259e+06	406695	1.57675e+06	312244	450650	1.3219e+06	3.32383e+07	274622	270627	2.36522e+06	99207.7	496241	454857	127156	5.92983e+06	655725	2.05349e+06	33078	2.83033e+06	104231	405048	879920	648953	1.39921e+07	498621	82552.8	1.34346e+06	709484	2.2882e+06	21629.6	5.49904e+06	214859	428694	1.68984e+06	969599	409870
37	rep1	1.88671e+06	2.91354e+06	1.78564e+06	593190	935630	2.3407e+06	1.61774e+06	826168	1.07941e+06	6.86772e+06	2.96963e+06	4.81094e+06	1.41451e+06	189798	1.51178e+06	84203.6	131512	636524	2.0799e+06	100109	94372	721120	103416	1.15133e+06	2.7883e+06	484340	3.16412e+06	29351.7	3.16982e+06	437369	9603.92	104750	1.52523e+06	293619	103507	2.24823e+06	222674	52977.6	815274	566896	3.78506e+06	75537.8	198086	1.08304e+06	893346	827762	72902.4	684879
37	rep2	5.46051e+06	612243	869359	67134.1	3.52425e+06	2.60474e+06	1.93631e+06	1.59925e+06	292550	2.94745e+06	2.16316e+06	2.7789e+06	134345	539686	961108	99152.2	220859	540365	2.03223e+06	161088	159253	183794	121728	550231	3.17797e+06	359431	735740	52894.4	1.14411e+06	631269	31913.7	138252	1.42413e+06	1.53729e+06	426687	1.32809e+07	80138.5	12789	714003	916687	752669	7769.34	111855	374971	417736	120109	29489.9	248155
38	rep1	4.63797e+06	2.8563e+06	4.97768e+06	722356	829717	1.98334e+06	954707	3.60702e+06	851933	6.53213e+06	2.74699e+06	2.0098e+06	1.18929e+06	174603	614662	126939	137265	784490	5.86478e+06	432214	165236	932528	91781.7	1.06823e+06	4.42953e+06	342904	3.36749e+06	347112	3.06797e+06	75795.2	1.12481e+06	123264	908374	711001	176074	2.18374e+06	256097	58708.4	958123	979110	2.17126e+06	18416.6	164105	806155	299630	914580	1.76095e+06	1.71185e+06
38	rep2	1.08905e+07	3.33148e+06	5.52813e+06	1.14656e+06	2.24436e+06	1.66148e+06	1.65881e+06	1.95103e+06	743005	2.87312e+06	2.91499e+06	1.23579e+06	892492	490033	1.0414e+06	197511	236664	742451	2.02287e+07	325963	67282.6	915581	120991	493424	3.80461e+06	478082	2.42745e+06	462125	1.79339e+06	452977	824058	130331	2.36994e+06	730937	204483	1.30783e+07	209792	22819.3	1.56795e+06	984666	1.80024e+06	10635.7	1.22336e+06	168420	506037	700796	542413	345377
39	rep1	885326	1.07064e+06	1.89458e+06	89918.8	108218	734164	849370	1.8703e+06	928118	1.10798e+07	1.47651e+06	2.47523e+06	977503	75253.3	1.53178e+06	195610	196862	430380	114847	270703	118304	212535	178114	746154	2.96204e+06	323285	1.03538e+06	25340.7	1.88952e+06	494543	1.48924e+06	661795	394610	95157.9	199196	1.69919e+06	177499	15235.2	554213	2.34338e+06	435109	57014.9	42796.8	110546	93848.4	2.03817e+06	61366.1	1.18151e+06
39	rep2	3.22389e+06	1.2851e+06	1.56311e+06	165140	284517	1.201e+06	1.44846e+06	2.69272e+06	1.53467e+06	4.62226e+06	2.25207e+06	1.04568e+06	752577	291613	3.78481e+06	378707	1.20563e+06	584855	545222	258984	194028	247870	235909	483910	3.14113e+06	449433	544388	84997.3	6.15697e+06	572003	1.81926e+06	851617	1.03856e+06	189803	1.2472e+06	1.21031e+07	105616	17622.3	2.24925e+06	2.1166e+06	460798	83149	51732.7	22602	115852	1.54549e+06	38088.6	7.26779e+06
40	rep1	2.58158e+06	2.56891e+06	4.8462e+06	864314	574278	1.2832e+06	723776	274861	1.73334e+06	7.15306e+06	1.12744e+06	2.83752e+06	3.38127e+06	106525	1.31062e+06	197301	93740.1	1.7302e+06	5.8532e+06	200923	260541	3.995e+06	96824.2	696406	2.00264e+06	1.57765e+06	2.37927e+06	7998.85	2.72828e+06	302139	320961	108346	554083	650812	118364	2.06395e+06	394232	96599.3	733501	904221	3.70804e+06	196370	919099	434658	789135	1.39282e+06	1.74327e+06	1.47469e+06
40	rep2	7.91494e+06	2.83111e+06	4.94557e+06	1.03409e+06	1.10604e+06	1.52926e+06	883369	209774	2.04089e+06	2.8869e+06	1.67916e+06	2.32824e+06	2.36243e+06	247279	2.4001e+06	266073	642864	1.8033e+06	1.54933e+07	155788	316916	4.07232e+06	127692	296054	2.04356e+06	1.43138e+06	1.38519e+06	21253.1	4.85644e+06	375495	275717	226761	1.01277e+06	1.61774e+06	1.1092e+06	1.15822e+07	198393	99710.8	1.54689e+06	1.43536e+06	3.06313e+06	193461	2.32339e+06	74362.1	714786	1.19347e+06	1.1071e+06	6.19339e+06
41	rep1	2.99563e+06	531198	2.24334e+06	68364.1	4.15929e+06	793092	947622	2.12392e+06	1.40693e+06	7.82379e+06	1.57477e+06	1.62562e+06	1.58386e+06	141180	1.92073e+06	164163	155431	604022	1.62073e+06	283237	133697	484657	115694	1.04416e+06	2.71154e+06	39800.7	763093	14808.8	3.08746e+06	951971	506973	259916	506885	134702	639423	1.88134e+06	474377	29127.9	840034	2.09722e+06	1.35775e+06	118845	21465	212427	37011	618268	24185.3	2.01986e+06
41	rep2	1.22078e+07	379306	2.75301e+06	41062.5	9.67056e+06	1.31387e+06	1.47094e+06	3.6276e+06	1.05331e+06	3.27308e+06	2.3591e+06	359252	449139	521434	3.0984e+06	207625	340865	552009	4.77256e+06	117506	68202.7	227367	130803	535294	2.6669e+06	68884.6	388595	48075.7	2.00484e+06	1.11628e+06	1.01197e+06	147817	1.41364e+06	307826	335824	1.18714e+07	263531	12138.2	1.53836e+06	1.40816e+06	350604	19950	129579	1851.86	1598.85	366286	30832.1	316349
42	rep1	783365	826933	748635	93247.3	238623	3.52246e+06	1.57286e+06	152610	886688	7.12985e+06	1.62453e+06	2.14878e+06	961949	287489	1.74611e+06	101974	128127	387949	1.02847e+06	712261	198022	289122	90057.9	1.1212e+06	2.4453e+06	1.08805e+06	995056	7864.38	4.54191e+06	1.86542e+06	1.21984e+06	120094	2.02782e+06	246308	3.37198e+06	2.0711e+06	157869	21077.7	1.09738e+06	903387	1.58207e+06	38513.2	71776.2	1.23272e+06	468595	137958	237360	846162
42	rep2	3.57236e+06	655754	580618	32024.8	267292	3.65615e+06	1.97536e+06	169669	257434	2.65772e+06	1.79824e+06	368621	45951.5	606968	485710	93999.2	188252	388797	820768	269772	70176.2	105833	104812	596547	2.34944e+06	404250	203388	1065.79	1.72406e+06	1.3553e+06	1.15854e+06	99814.5	4.17023e+06	714651	2.31761e+06	1.34728e+07	73335.2	7690.89	1.62953e+06	913788	314042	807.957	44533	86193	161628	100021	22325.2	357989
43	rep1	650089	2.52481e+06	1.02243e+06	48788.8	731806	1.34603e+06	1.86562e+06	2.05872e+06	921433	6.23588e+06	480970	1.68768e+06	885654	201454	967354	214338	135397	396824	271882	318567	103502	281385	73561	1.20725e+06	3.09167e+06	645832	119347	19457.2	3.45703e+06	2.17472e+06	725772	138185	907923	114431	136084	2.18671e+06	283833	20832.6	788483	910199	832483	37395.5	33857.7	88874.2	126645	522014	17463.6	2.09015e+06
43	rep2	1.23287e+06	1.82726e+06	989232	47744.5	1.96578e+06	1.13741e+06	4.05942e+06	2.02844e+06	540317	2.50071e+06	1.00266e+06	400390	84025.7	567278	551360	168253	411747	478654	349398	199482	53226.5	154086	89399.3	631162	4.43163e+06	342226	26383.3	36869.1	2.14988e+06	592623	891069	151684	825695	125120	205071	1.34598e+07	220236	15553.6	1.53603e+06	938392	328130	812.543	42286.7	33383.1	123513	308046	968.582	448076
44	rep1	2.02888e+06	2.18272e+06	2.50814e+06	208518	521755	1.37554e+06	1.02096e+06	565825	2.02286e+06	9.40266e+06	1.69754e+06	2.88783e+06	2.1676e+06	128793	2.07109e+06	397057	140248	946313	1.13922e+06	367500	139158	404639	148157	819591	1.85672e+06	537638	1.17154e+06	34859.7	3.51123e+06	874537	273914	256359	636059	237278	2.05957e+06	2.02547e+06	201919	57446.2	940959	2.58055e+06	1.3019e+06	172815	57490.9	248491	233492	2.35371e+06	1.23072e+06	692924
44	rep2	6.6561e+06	855906	3.09138e+06	117588	3.38672e+06	2.46881e+06	1.96891e+06	1.1618e+06	540499	3.97662e+06	2.26604e+06	812494	295882	492775	899467	216990	387590	959326	2.9025e+06	209902	103773	197496	177372	552056	1.59573e+06	306821	222029	169434	1.8796e+06	2.62312e+06	441853	280377	1.20844e+06	602511	1.78698e+06	1.09645e+07	154700	18624.6	1.61515e+06	2.39807e+06	406762	19970.9	104682	18460	219004	878315	883179	338662
45	rep1
45	rep2	1.21502e+07	2.75244e+06	7.89037e+06	666635	3.30123e+06	1.54346e+06	2.87841e+06	3.07437e+06	718918	2.60863e+06	4.37107e+06	820049	653320	518790	726248	156016	352132	1.23856e+06	2.31561e+07	220924	57606.9	853242	113629	656558	1.23179e+06	359930	1.94868e+06	364995	1.82475e+06	71514.1	559024	108720	1.63479e+06	499693	391151	1.34978e+07	304657	22452.3	1.46308e+06	1.21431e+06	1.46837e+06	9464.2	1.10035e+06	84036.8	173444	1.1482e+06	176817	407583
46	rep1	4.01496e+06	1.6187e+06	3.63373e+06	196440	501460	831007	1.60551e+06	4.27052e+06	1.09682e+06	7.83109e+06	2.9848e+06	1.21662e+06	1.35291e+06	207034	1.34381e+06	164235	88254.1	731789	2.14461e+06	444258	162792	484553	112447	1.2929e+06	2.56849e+06	870400	440319	25195.4	2.92622e+06	1.24446e+06	282641	116445	2.17228e+06	267510	1.07548e+06	1.86482e+06	518103	24003.1	726928	1.79307e+06	913396	43768.4	148116	287691	324649	562549	707409	596215
46	rep2	1.5892e+07	4.71955e+06	3.90339e+06	876935	1.58277e+06	1.16075e+06	1.61225e+06	3.42044e+06	987724	4.05519e+06	3.43618e+06	735425	584332	592464	2.21305e+06	264187	226516	861118	9.83932e+06	134821	142044	851332	174970	575055	3.57046e+06	608831	761574	177883	1.75873e+06	625052	310710	134631	5.47756e+06	505067	771705	1.11497e+07	400141	27037.9	1.62384e+06	2.85145e+06	848668	29988	1.47978e+06	78031.9	259417	2.36821e+06	497956	282891
47	rep1	763161	1.45672e+06	2.95116e+06	254088	1.07272e+06	2.31542e+06	2.60079e+06	2.27955e+06	765822	6.1278e+06	1.34032e+06	3.19002e+06	1.10462e+06	134450	888530	113360	181403	547735	773846	258498	460558	420197	82961.1	1.30015e+06	1.41085e+06	334385	464837	96927.1	5.79611e+06	926054	7113.44	152636	1.03389e+06	388729	3.046e+06	2.22304e+06	115087	23815.5	1.83828e+06	976313	1.62381e+06	32470.5	80917.1	142194	266109	534117	877663	1.05638e+06
47	rep2	1.47735e+06	453891	2.46019e+06	58599.8	4.05921e+06	2.62891e+06	3.24163e+06	2.47347e+06	262781	2.77486e+06	1.60854e+06	285505	70739.2	316615	386622	76017.5	350976	506249	988610	154985	25740	121796	106317	682671	997334	195959	80673.1	39898.9	1.91737e+06	684178	52842.3	115500	2.27672e+06	273573	2.02739e+06	1.36111e+07	45495.2	10367.6	1.76537e+06	1.06035e+06	312820	788.596	54497.9	19247.8	160846	291571	70410.5	382678
48	rep1	2.26964e+06	243020	1.85056e+06	20365.9	1.25964e+06	1.01697e+06	1.51886e+06	1.95164e+06	719862	9.07737e+06	2.4777e+06	1.66117e+06	1.0827e+06	139254	847118	150564	130164	437485	462820	309378	81078	221352	127430	1.03158e+06	1.01855e+07	918467	250120	11053.2	4.06121e+06	1.47579e+06	759057	129312	1.78296e+06	951307	2.87832e+06	1.9475e+06	302944	13833.4	1.01144e+06	1.41338e+06	597727	6702.15	28345.5	802925	60717.8	182980	132021	1.9444e+06
48	rep2	6.1453e+06	210898	1.28737e+06	16721.7	2.45005e+06	1.06313e+06	1.66808e+06	1.67492e+06	846686	3.54034e+06	3.01816e+06	963202	297889	342082	1.47421e+06	200996	608756	486515	1.48866e+06	265369	174546	223216	158584	427066	8.79952e+06	699552	149304	36864.2	4.39295e+06	2.10992e+06	766116	224115	3.4247e+06	2.30525e+06	2.01544e+06	1.17834e+07	180766	14056.7	1.60543e+06	1.69959e+06	469204	6512.44	36614.6	75769.3	57564.2	146116	84584.1	5.71852e+06
49	rep1	2.71142e+06	1.37382e+06	3.07339e+06	86293.4	849608	1.19347e+06	1.5596e+06	1.34261e+06	1.25955e+06	8.05141e+06	1.82654e+06	1.45992e+06	1.58463e+06	143722	1.85255e+06	160350	103603	928471	1.56421e+06	480654	271427	639472	112905	984139	1.48603e+06	756331	2.46789e+06	29111.1	2.38581e+06	107278	144905	104178	317450	767091	2.98405e+06	2.05015e+06	348825	31332.6	735863	1.39718e+06	1.97869e+06	112098	112727	866968	101128	1.12059e+06	97751.4	1.39951e+06
49	rep2	8.69171e+06	817695	5.56557e+06	100503	3.95071e+06	1.88372e+06	2.64095e+06	1.33563e+06	828478	3.22651e+06	2.48546e+06	540969	365772	330048	2.53461e+06	273829	210460	743251	5.12618e+06	184038	107673	341732	133421	432047	702188	752665	1.77015e+06	309646	1.50462e+06	270763	212747	85107.2	616973	1.79098e+06	1.70398e+06	1.21934e+07	161142	14654.2	1.78633e+06	1.89501e+06	679347	22670.2	386346	145371	207472	683532	283593	299305
50	rep1	3.58705e+06	3.8385e+06	4.92755e+06	1.12266e+06	846610	1.66919e+06	1.22295e+06	2.56092e+06	911003	6.86698e+06	2.25337e+06	2.50545e+06	1.68707e+06	194404	862043	143652	173421	980736	3.29074e+06	585412	233993	1.0756e+06	88495.5	1.09471e+06	2.23691e+07	601818	1.80801e+06	447131	3.70297e+06	303898	1.00054e+06	132207	1.53635e+06	361235	180220	2.19333e+06	238690	37111.8	878824	1.6784e+06	2.13839e+06	26392.6	297022	650212	400226	707791	1.51845e+06	922571
50	rep2	7.75137e+06	1.34411e+06	2.95514e+06	574888	1.65299e+06	1.14294e+06	1.74162e+06	2.53857e+06	578803	2.64943e+06	2.02112e+06	1.03797e+06	802503	468102	1.18334e+06	115781	318306	504594	7.06084e+06	313578	95541	487595	101863	444218	1.05012e+07	354079	591409	347029	1.96735e+06	396915	771798	133649	3.27072e+06	983040	222720	1.39995e+07	167383	19473.5	1.76829e+06	1.14932e+06	948472	6830.57	437564	103070	244736	262720	263208	356022
51	rep1	4.751e+06	1.75031e+06	8.34043e+06	527655	142583	735219	1.00854e+06	35692.7	509877	3.87182e+06	1.62401e+06	627180	778525	152610	528566	67344.5	41251.2	1.20917e+06	2.58719e+06	82711.5	67642.4	205451	40604.1	439820	1.09587e+06	131414	493430	34156.8	954970	21342.3	141352	45080.8	310578	186067	179016	2.57767e+06	78179.4	19787.8	204680	703996	397104	15793.8	506463	64014	169389	344651	4.52294e+06	511757
51	rep2	1.5003e+07	217232	7.80081e+06	59516.3	1.29279e+06	1.25868e+06	2.41661e+06	1.81633e+06	1.30175e+06	2.6865e+06	2.7917e+06	347677	407538	242113	2.46907e+06	329109	239521	625253	7.76699e+06	67161.5	75293	145127	105505	300283	5.53805e+06	226543	483965	49962.4	1.89628e+06	245939	383476	62909	889755	1.73654e+06	370079	1.36803e+07	62833.3	13390.1	1.97425e+06	1.17567e+06	363430	11676.2	296932	197884	97079.1	104661	420194	303230
52	rep1	4.91043e+06	507649	4.29698e+06	166978	870028	801286	854466	4.14335e+06	1.01164e+06	1.16501e+07	4.11709e+06	4.06067e+06	1.44565e+06	59269.3	1.0831e+06	167317	156816	638626	3.50666e+06	481037	91234.9	323686	204635	1.04945e+06	2.50652e+06	323760	522208	29682	4.49564e+06	193783	5985.94	182035	938376	378489	351374	1.87702e+06	256666	27996.2	899860	2.83707e+06	712999	29469.6	200015	462262	286711	775646	1.30132e+06	2.91817e+06
52	rep2	1.13863e+07	361710	2.91101e+06	149394	1.68487e+06	929294	807092	3.07971e+06	1.20068e+06	5.26564e+06	4.11638e+06	2.01178e+06	691215	137428	1.73883e+06	237512	518875	707052	1.21313e+07	342349	144154	308162	294977	417320	1.97795e+06	340290	333511	62199.2	3.4568e+06	250619	322.661	277563	1.68949e+06	777657	1.15226e+06	1.11598e+07	188519	27479.3	985792	2.77715e+06	576582	32288.7	431152	48391	263168	624313	888342	5.07447e+06
53	rep1	1.42003e+06	658576	1.0554e+06	107869	146312	1.48247e+06	2.03363e+06	3.1186e+06	1.38632e+06	9.75937e+06	1.47405e+06	3.37623e+06	1.40562e+06	177298	2.45696e+06	278610	75220.7	652791	231220	432762	431445	241354	136798	1.12994e+06	2.67825e+07	166589	603815	26631.2	2.68912e+06	438111	1.05805e+06	94110.3	432413	700581	4.07542e+06	2.05426e+06	291158	18134.3	578198	1.61301e+06	742174	83244.3	42257.5	265066	68496	931538	16667	1.1984e+06
53	rep2	2.42114e+06	411425	1.21099e+06	33562.7	538522	1.4929e+06	2.13595e+06	4.36307e+06	560515	4.0933e+06	1.1046e+06	575091	67490.9	551019	587673	198517	222275	544973	158715	161829	88214.8	85336.7	164701	682904	2.50153e+07	223060	44546.4	34421.2	1.80979e+06	111547	717671	91791	852243	1.55817e+06	3.72385e+06	1.15739e+07	210080	14784.3	1.58975e+06	2.05037e+06	162117	761.941	11563.3	42245.3	80682	349667	2860.31	414968
54	rep1	729461	917824	2.38538e+06	102196	187248	2.14837e+06	1.29309e+06	918784	1.42418e+06	5.41775e+06	1.09601e+06	2.34301e+06	1.41692e+06	161899	2.03816e+06	215552	134037	619895	109369	193863	301309	902745	66810.2	1.18999e+06	1.4341e+06	24554.7	1.27234e+06	15088.5	3.2791e+06	444542	724626	127955	389720	484485	147916	2.54442e+06	232594	33014.4	889218	1.04529e+06	2.85522e+06	91444.6	85363.9	146874	84469.6	515928	7635.21	2.02867e+06
54	rep2	2.37746e+06	189158	968716	42144.5	615467	1.85517e+06	1.34702e+06	1.14861e+06	627470	2.52313e+06	1.13305e+06	280623	76257.3	308891	648342	241043	191286	687453	175950	111007	96706.2	143268	88209.2	569365	2.82963e+06	1582.43	217170	42814.5	1.86097e+06	186072	655477	146198	1.1158e+06	960131	185500	1.43508e+07	84281.3	9337.34	1.39575e+06	1.15769e+06	188429	755.557	28532.7	1599.8	82016	445132	8063.71	299316
55	rep1	2.08075e+06	403805	2.27235e+06	41841.1	1.61177e+06	1.23738e+06	988414	950992	1.27678e+06	5.78951e+06	2.07404e+06	1.08179e+06	835074	123596	1.49937e+06	290352	159615	615843	529734	666824	264867	243602	64367.2	1.06672e+06	6.01642e+06	44390.5	621598	32263.8	5.86402e+06	853251	701088	175972	1.40031e+06	536558	1.35497e+06	2.19531e+06	178269	16608.5	1.34753e+06	850836	698836	21191.2	29472.1	154041	27867.8	136197	17277.5	957088
55	rep2	4.82715e+06	245885	3.55433e+06	35553.3	2.83191e+06	2.57821e+06	1.95183e+06	1.38841e+06	417373	1.95603e+06	3.30675e+06	187428	65751.2	356005	517324	172697	314891	765367	565342	159062	143603	135590	68623.7	525383	1.0211e+06	1585.75	353041	72557.1	1.93879e+06	1.50154e+06	537695	263862	743145	584696	1.01534e+06	1.43491e+07	88138.8	10758.2	1.44701e+06	810732	355447	749.279	29211.3	22370.1	36538.1	227933	12359.7	309578
56	rep1	2.60617e+06	8.39586e+06	4.53323e+06	829337	273592	1.88859e+06	1.28637e+06	373019	1.36735e+06	6.73149e+06	1.59007e+06	3.6606e+06	2.66163e+06	127161	1.2626e+06	110369	128415	1.21818e+06	3.54333e+06	126003	92911.6	1.35261e+06	102189	790551	6.84573e+06	1.20772e+06	8.0349e+06	20838.3	3.02093e+06	606853	855747	227491	430699	511259	666937	2.05814e+06	853920	102594	831795	831630	6.02716e+06	176547	1.53784e+06	597962	467341	4.0057e+06	697266	1.27389e+06
56	rep2	5.85276e+06	4.61214e+06	1.6701e+06	1.44586e+06	811209	3.33265e+06	1.45032e+06	117594	1.36882e+06	2.53197e+06	661747	5.28761e+06	2.03452e+06	256833	2.56959e+06	155149	364509	722223	8.64837e+06	26288.5	33576.6	1.64296e+06	108541	320775	1.48302e+07	2.5211e+06	2.39228e+06	123631	2.03477e+06	1.12815e+06	1.26155e+06	148861	564034	1.33992e+06	231247	1.42027e+07	1.08141e+06	104801	1.5269e+06	705798	6.138e+06	177665	2.08185e+06	296257	548365	2.6172e+06	1.28572e+06	403662
57	rep1	3.59971e+06	1.74289e+06	3.69051e+06	108658	442364	2.09137e+06	2.40406e+06	1.88225e+06	1.43357e+06	8.90368e+06	2.85241e+06	1.81003e+06	1.36887e+06	166233	2.06617e+06	239988	128603	765639	1.77315e+06	180042	244944	563583	144631	1.01869e+06	915172	294104	2.48375e+06	14638	3.39994e+06	363559	330560	195279	73854.3	234321	764272	1.79747e+06	206241	27887.6	873622	1.77944e+06	2.10173e+06	104325	48709.8	144724	38771.2	1.35142e+06	225291	584887
57	rep2	8.79153e+06	1.13706e+06	3.58334e+06	106120	953749	2.62935e+06	2.27147e+06	1.50928e+06	1.57169e+06	3.30891e+06	2.90325e+06	876535	776871	405893	3.65235e+06	313633	641276	891601	4.58217e+06	94683.6	418228	535784	159161	479010	927040	282742	1.62457e+06	28175.5	3.93083e+06	507543	289337	303499	122329	493197	754313	1.14302e+07	131880	26597.5	1.22491e+06	1.93121e+06	1.57056e+06	107356	103690	24551.3	39193.7	1.05646e+06	147138	5.74663e+06
58	rep1	990256	1.66152e+06	759308	78430.4	129010	1.19325e+06	834742	1.01379e+06	1.16283e+06	1.00791e+07	1.15835e+06	1.34848e+06	1.56308e+06	122818	1.80921e+06	164684	143333	451448	330505	564237	109950	174469	146868	1.00422e+06	4.63269e+06	646812	286050	3517.91	4.43427e+06	733659	914297	186087	371951	359456	91690.7	1.97187e+06	259726	22568.5	1.31654e+06	3.06676e+06	911504	86753.3	102502	106987	99982.6	699159	63878.3	598590
58	rep2	6.57432e+06	3.8107e+06	1.99026e+06	325693	598463	1.15217e+06	1.08376e+06	504171	1.17182e+06	2.73472e+06	1.88118e+06	3.60927e+06	1.39364e+06	222149	3.27141e+06	341809	234128	913676	6.19168e+06	111695	128545	965703	110101	311969	8.17874e+06	1.09996e+06	1.74836e+06	23445.9	1.70942e+06	921530	641303	212644	525067	1.26614e+06	240976	1.34675e+07	644941	43239.1	1.37138e+06	1.0064e+06	2.35457e+06	98194.6	1.84827e+06	71086.2	286402	3.48518e+06	115792	373326
59	rep1	1.50736e+06	1.36011e+06	890245	73356.4	63843.5	1.34962e+06	820282	187485	790452	7.62486e+06	1.93525e+06	1.58603e+06	512344	79970.5	607950	197972	193064	604288	348918	787191	134976	185073	101122	1.13304e+06	1.85872e+06	291579	139444	10851.8	5.39554e+06	1.64429e+06	1.30953e+06	202874	513183	327400	4.60738e+06	2.01047e+06	223889	22118.3	1.37027e+06	1.78877e+06	698538	15626	19983.5	143759	184200	427269	64302.2	3.63872e+06
59	rep2	3.8633e+06	177897	1.20497e+06	16269.2	2.31629e+06	1.55163e+06	1.82031e+06	2.1595e+06	336882	2.99638e+06	1.91382e+06	358637	77483.5	472020	365687	140288	421605	597096	371712	147549	91921	91146.2	120870	535181	4.0445e+06	48955.8	243968	107185	1.8997e+06	3.34024e+06	875051	491211	1.15543e+06	585431	549173	1.26354e+07	91532.4	9639.55	1.41606e+06	1.61311e+06	158164	731.054	40434.8	30124.6	1572.24	529139	168811	314536
60	rep1	2.96029e+06	4.54614e+06	4.88937e+06	2.05484e+06	170961	3.2925e+06	2.09386e+06	3.55827e+06	449005	6.97539e+06	8.39842e+06	2.38277e+06	838753	191065	434113	65313.1	159508	855636	2.81292e+06	155879	179835	1.76735e+06	92119.5	1.43049e+06	4.35028e+06	408034	4.19361e+06	1.48012e+06	2.68613e+06	616860	2.23754e+06	174937	331535	633530	113471	2.29295e+06	441621	38724	797627	558548	4.36594e+06	20263.5	65491	266975	140651	2.2272e+06	20765.2	716740
60	rep2	3.47062e+06	1.01907e+06	4.05724e+06	45219.3	346934	3.34597e+06	3.00239e+06	1.9346e+06	220970	3.18307e+06	2.10836e+06	845242	58885.7	442961	539880	84400	340321	565219	976819	141358	155362	201758	118268	540417	2.11262e+06	526964	1.08155e+06	54935.3	2.02932e+06	3.81569e+06	770046	172637	1.18111e+06	860047	306385	1.33789e+07	188587	8770.36	1.58796e+06	845393	267157	5704.65	52440.1	21387.4	310757	722173	108359	370812
61	rep1	1.241e+06	3.91646e+06	2.95899e+06	1.17678e+06	268048	4.18313e+06	1.92676e+06	230534	600954	5.64589e+06	4.51473e+06	1.56159e+06	842704	197214	935311	56446.7	136909	1.15918e+06	1.61437e+06	145851	124025	1.42454e+06	59481	1.1839e+06	523008	767577	4.83946e+06	1.54652e+06	2.56858e+06	922357	1.39866e+06	103719	22913.5	267494	127564	2.30519e+06	508110	32588.2	471428	505306	2.94351e+06	48249.2	164024	361119	80455.8	2.49365e+06	389420	575098
61	rep2	2.26686e+06	2.4643e+06	3.31474e+06	2.59654e+06	1.04596e+06	3.32078e+06	3.83755e+06	1.58206e+06	352101	2.62345e+06	2.30698e+06	762509	158514	458581	724346	102344	415657	696026	4.07712e+06	90300.7	27242.8	1.82253e+06	92120.9	601084	760958	709687	613869	6.56212e+06	2.59179e+06	3.05789e+06	1.52555e+06	173129	87234.4	352724	229454	1.35423e+07	351615	31848.8	1.74961e+06	664793	2.24776e+06	719.39	35684	52636.9	134116	469048	79666.3	500052
62	rep1	2.81198e+06	1.84402e+06	4.33291e+06	171385	590788	1.93648e+06	1.4127e+06	2.3522e+06	704224	7.44037e+06	4.36476e+06	3.37069e+06	1.16002e+06	132100	747746	150937	123168	1.18304e+06	2.17309e+06	170330	137822	309350	114450	1.02137e+06	808525	722979	1.57253e+06	136719	3.54148e+06	516446	11216.3	156563	876854	590569	4.06544e+06	2.05734e+06	147159	18778.7	740879	928476	1.03404e+06	25590.4	328357	281375	413155	815906	1.41275e+06	2.24812e+06
62	rep2	7.35962e+06	796926	7.42249e+06	367327	1.32454e+06	1.4435e+06	944638	445393	1.25326e+06	2.72923e+06	913530	5.61451e+06	1.17589e+06	111342	2.4791e+06	370059	152646	1.32184e+06	1.56875e+07	73062.4	134859	2.0156e+06	108228	229188	2.35701e+06	1.75681e+06	2.63959e+06	99906.2	1.76619e+06	818582	67564.6	125260	1.58082e+06	1.66767e+06	955674	1.32876e+07	305772	55866	1.51822e+06	800449	1.98893e+06	60540.7	1.56726e+06	104249	1.05558e+06	1.07653e+06	1.10878e+06	342357
63	rep1	2.63176e+06	5.60846e+06	4.01342e+06	629963	931191	1.87751e+06	864931	639673	1.30477e+06	6.43019e+06	2.12166e+06	1.77514e+06	1.49117e+06	117833	1.51813e+06	242266	115743	1.04767e+06	4.33833e+06	530757	112876	1.36133e+06	81275.1	799772	741048	2.00143e+06	3.03939e+06	78624.9	3.35204e+06	2.00066e+06	386001	225926	494535	617818	1.54661e+06	2.16259e+06	326441	42832	724487	826361	2.6442e+06	70161.5	720412	461832	880468	2.30787e+06	7.56204e+06	490462
63	rep2	7.82045e+06	5.17928e+06	4.20062e+06	608811	1.9656e+06	2.05986e+06	1.01282e+06	372967	1.38454e+06	2.00138e+06	2.07564e+06	1.42348e+06	1.18464e+06	246081	2.62643e+06	345424	493215	1.04645e+06	1.21576e+07	326769	163661	1.36338e+06	80552.2	349637	786764	2.147e+06	2.00775e+06	178948	2.90611e+06	2.71372e+06	359302	299028	887293	1.18723e+06	1.05214e+06	1.12361e+07	200901	45458.3	960856	1.41377e+06	2.13828e+06	74547.9	1.66963e+06	116714	803750	1.49089e+06	5.73235e+06	3.50549e+06
64	rep1	2.87804e+06	2.43125e+06	4.90111e+06	532120	1.33468e+06	2.03842e+06	1.89773e+06	3.16335e+06	838975	8.29523e+06	2.79879e+06	5.0489e+06	1.06139e+06	229328	1.26499e+06	161525	184318	754331	1.64779e+06	303734	646449	488527	110475	1.07079e+06	2.28421e+06	915604	2.99506e+06	59731.5	3.93793e+06	937806	691766	198021	1.00001e+06	517227	3.00977e+06	1.89822e+06	268282	21417.2	997140	856895	1.82138e+06	24693.2	262860	471784	544790	1.81052e+06	844110	2.49457e+06
64	rep2	9.07413e+06	797171	3.96313e+06	226542	4.67799e+06	1.92974e+06	1.68201e+06	1.83222e+06	422986	3.92334e+06	2.11867e+06	870750	272581	465210	937857	124723	307225	593283	3.32519e+06	174219	34509.2	277124	162794	423429	2.25122e+06	356338	683545	85264.3	2.08807e+06	972629	677942	129116	1.71763e+06	1.04046e+06	1.63488e+06	1.21889e+07	100283	14040.2	1.82267e+06	1.63488e+06	568238	10494.2	422726	46231.1	198350	852700	214101	295593
65	rep1	3.87754e+06	955760	1.95267e+06	441730	566809	935340	1.32685e+06	1.49983e+06	1.12075e+06	7.21855e+06	3.87348e+06	1.02251e+06	1.15167e+06	104323	1.63276e+06	225602	174549	704820	1.3136e+06	465024	323771	668004	91021.8	980763	2.54434e+06	154834	1.33597e+06	225780	4.0891e+06	187929	242970	171585	329507	502661	174700	1.89639e+06	165400	21466.4	1.18607e+06	1.09233e+06	1.24841e+06	50065.6	23197.7	598285	58149.2	550252	74732.9	2.7069e+06
65	rep2	8.44277e+06	463054	1.27202e+06	178365	2.11702e+06	1.16354e+06	1.27431e+06	1.47268e+06	257675	2.96546e+06	2.15875e+06	261778	153943	270612	380200	102187	400572	635752	1.1492e+06	205743	129458	258365	114862	417630	1.67329e+06	141963	98896.3	253786	1.91937e+06	378095	560337	141250	562924	896283	231436	1.33177e+07	83755.2	12743.1	1.44803e+06	1.34769e+06	432973	14868.2	56567.8	51818	169048	307037	93044.9	343435
66	rep1	4.14498e+06	675643	2.93468e+06	218835	1.30187e+06	1.00795e+06	1.38154e+06	3.72541e+06	1.24895e+06	1.23213e+07	4.80684e+06	4.66179e+06	1.86257e+06	135195	1.817e+06	275579	172411	821908	2.21282e+06	395826	229088	539827	221719	947076	9.16513e+06	647010	2.87545e+06	440283	3.90197e+06	508691	474813	169682	1.98343e+06	626042	888628	1.91555e+06	74892.9	31206.7	1.14553e+06	3.93186e+06	1.38419e+06	76918.2	171033	1.15316e+06	126685	1.27823e+06	869558	1.92701e+06
66	rep2	7.57576e+06	755438	1.44089e+06	475304	3.66365e+06	1.18673e+06	1.66209e+06	3.81941e+06	187440	4.94173e+06	2.86193e+06	977649	694269	347993	585804	87030.8	389012	724047	4.90127e+06	155345	97955.1	796135	228543	579730	1.08432e+07	842771	499957	6.9504e+06	1.85431e+06	439710	639023	189926	3.25474e+06	1.6843e+06	530417	1.12224e+07	68982	16740.8	1.69077e+06	2.5208e+06	848714	697.142	249362	73098.4	152515	776409	6.11868e+06	334064
67	rep1	1.50286e+06	1.12031e+06	1.39796e+06	144753	371558	1.92876e+06	1.65847e+06	4.71587e+06	1.48553e+06	9.00325e+06	1.70729e+06	4.22684e+06	1.35616e+06	168416	2.48736e+06	290567	128646	617847	440761	395266	609981	455798	118407	1.19325e+06	2.92622e+07	142149	1.29339e+06	43051.2	4.0708e+06	232071	1.22046e+06	180487	692798	1.29468e+06	4.79832e+06	1.98978e+06	363824	30821.5	956540	1.16993e+06	847717	58066.4	84167.6	451482	122542	972924	14778.9	649847
67	rep2	4.57007e+06	819969	1.51247e+06	99599	722704	2.09589e+06	2.37831e+06	3.47574e+06	823233	3.64203e+06	2.42091e+06	2.43189e+06	238136	484880	1.88691e+06	234271	293255	793989	860938	122878	994064	422270	153965	570904	2.63959e+07	103633	641763	49588.8	1.94451e+06	387432	1.08154e+06	128544	1.06476e+06	1.49178e+06	2.37468e+06	1.23071e+07	224650	11737	1.68698e+06	1.35977e+06	592411	691.794	65607.5	1345.05	149808	720109	941.846	436606
68	rep1	2.94302e+06	1.07196e+07	3.32757e+06	945510	441743	823017	1.14268e+06	607598	1.52323e+06	9.04225e+06	2.00899e+06	1.18303e+07	3.36902e+06	98235.6	1.61982e+06	237592	125462	1.57081e+06	3.23662e+06	247631	162501	1.49673e+06	144428	765701	8.05391e+06	374531	3.3293e+06	16147.7	2.667e+06	126427	5.80959e+06	351300	477477	573111	1.7664e+06	1.75083e+06	462140	87149.6	642553	1.54193e+06	2.70313e+06	170079	823175	537699	439244	3.76005e+06	518265	366609
68	rep2	8.30423e+06	6.28487e+06	4.65505e+06	1.08659e+06	1.18092e+06	1.57363e+06	1.40263e+06	507007	1.23417e+06	2.67623e+06	1.09907e+06	1.43402e+07	2.0052e+06	256957	2.9922e+06	241986	317740	1.61669e+06	1.17434e+07	142976	228357	2.11016e+06	104705	275498	1.11035e+07	828928	1.99303e+06	1150.49	1.67534e+06	554670	8.50416e+06	246885	1.21264e+06	1.89803e+06	1.00934e+06	1.37194e+07	508089	81454.3	1.64288e+06	1.05374e+06	3.21125e+06	148505	3.18912e+06	83470.3	440918	2.26537e+06	648982	270270
69	rep1	1.36398e+06	973630	1.84565e+06	40838.8	243765	1.58902e+06	1.88716e+06	3.22674e+06	1.36081e+06	9.07072e+06	1.31405e+06	1.20917e+06	868703	114062	2.20182e+06	281105	315018	384660	213965	473416	148928	132096	117313	1.0823e+06	1.11498e+06	393929	1.10533e+06	13304.7	5.47631e+06	779200	776824	707565	150668	340106	6.35382e+06	1.79481e+06	74303.9	11531.3	1.65038e+06	1.57827e+06	321746	39352.5	14367.5	254938	45986.1	512674	23417.9	3.93771e+06
69	rep2	3.81694e+06	575038	2.6549e+06	97460.8	1.05738e+06	2.80037e+06	2.38623e+06	1.78205e+06	252705	2.79688e+06	1.86172e+06	414556	55327.9	560500	397145	104869	378924	402652	477840	184062	74552.7	95872.1	112958	485883	1.5874e+06	501352	88671.3	22806.6	1.77166e+06	2.39124e+06	593856	238638	563263	747117	3.39793e+06	1.36809e+07	113105	7642.63	1.62131e+06	1.1824e+06	225543	683.611	22211.9	63171.6	64466.9	271534	30324.4	297281
71	rep1	1.57328e+06	2.87234e+06	1.85732e+06	198253	333202	1.53339e+06	1.24458e+06	1.54595e+06	845321	8.26871e+06	1.39824e+06	2.67166e+06	850006	103370	861299	178492	154884	669762	496200	576296	192893	563872	116980	909322	1.94384e+06	600744	1.74934e+06	19329.9	2.78476e+06	1.6675e+06	2.31083e+06	185550	441460	298899	63693.2	1.94428e+06	446423	40021.2	671728	1.23701e+06	2.55242e+06	38989.6	91329.1	263747	204373	2.96388e+06	184177	1.75119e+06
71	rep2	3.03812e+06	717407	1.50698e+06	36620.5	419987	1.80051e+06	1.79718e+06	1.13441e+06	381128	3.42694e+06	886244	572489	106360	272899	886037	137527	193953	419311	766059	278839	198067	166227	138120	372184	1.95776e+06	300662	855674	1141.89	2.02331e+06	3.09263e+06	2.95447e+06	78576.2	990498	635127	148151	1.27714e+07	130864	8516.56	1.86098e+06	1.27855e+06	273633	682.162	37676.3	43264.6	129724	428478	146295	334940
72	rep1	931618	1.20042e+06	1.2104e+06	56146.2	1.64874e+06	1.3486e+06	1.16546e+06	1.6533e+06	795671	6.78424e+06	1.58526e+06	2.93331e+06	831103	160244	1.09437e+06	155706	73856.8	335853	499192	336606	339134	274088	75114	1.0391e+06	5.2832e+06	489530	426680	16889.1	2.30899e+06	3.41546e+06	963217	95363.6	3.43787e+06	232898	2.70355e+06	2.05013e+06	199662	14569.9	607251	880584	787543	28252.8	19607.9	260475	242176	366237	101973	1.11739e+06
72	rep2	2.07854e+06	945396	1.20915e+06	96708	4.23551e+06	1.60297e+06	1.66529e+06	1.63918e+06	312488	2.62752e+06	1.47581e+06	526480	113937	445712	782594	86185.8	299359	391828	1.45673e+06	168935	38716.8	309387	88467.2	473729	5.29455e+06	432224	204760	47043.6	2.23965e+06	3.84273e+06	922007	109517	7.57095e+06	395077	2.11879e+06	1.4483e+07	116463	10611.2	1.57822e+06	742990	458374	680.719	56621.7	36026.9	185752	558021	119799	445255
73	rep1	1.56649e+06	2.36173e+06	2.74867e+06	182097	877425	1.60297e+06	2.07084e+06	8.35824e+06	672397	7.21295e+06	2.58038e+06	1.42259e+06	719752	186844	820821	91161.1	149782	543027	1.26374e+06	356220	99889.2	486345	85343	1.22251e+06	1.62497e+06	1.38368e+06	562611	39965.9	4.69718e+06	1.14566e+06	2.23912e+06	132209	558668	284894	160385	2.02454e+06	257304	20575.6	1.18659e+06	832579	1.38019e+06	17472.1	62002.9	405240	109724	342204	90522.5	2.72704e+06
73	rep2	3.46582e+06	1.8372e+06	3.07809e+06	381383	1.78368e+06	1.60182e+06	2.41651e+06	7.34424e+06	464332	3.3785e+06	2.15993e+06	514543	427754	418067	1.08294e+06	108113	202028	730246	4.56991e+06	176680	77801.5	325228	130085	506357	1.48281e+06	816221	419851	198161	1.86238e+06	338835	1.74905e+06	115881	537028	533574	259899	1.31303e+07	155789	15917	1.89924e+06	880507	824217	679.282	305993	41356.9	121617	786282	72295	325776
74	rep1	728543	1.14135e+06	1.62749e+06	97649	413092	1.15914e+06	1.14029e+06	1.88402e+06	913143	7.89303e+06	659358	2.35367e+06	973050	112163	1.00756e+06	165784	210179	540146	428832	404702	302675	337358	104738	1.17591e+06	1.91587e+06	342934	333329	35267.8	4.09216e+06	938358	682094	303485	451822	103488	1.85705e+06	2.05893e+06	302332	14139.5	928035	1.13877e+06	797255	34642.6	51446.2	119278	139597	813606	156877	2.16066e+06
74	rep2	2.43869e+06	1.61198e+06	2.21119e+06	491457	1.35239e+06	1.59712e+06	1.17843e+06	2.00121e+06	777227	4.56867e+06	1.54092e+06	1.13036e+06	525373	364340	1.47695e+06	149157	522794	996891	4.8989e+06	305324	74542.2	510397	186269	477535	2.64944e+06	595813	204765	256946	2.64236e+06	1.32978e+06	799610	395109	2.0812e+06	158884	1.75361e+06	1.09986e+07	192518	19066.8	2.66573e+06	2.58202e+06	1.11729e+06	13844.1	581077	27033.4	419974	1.99089e+06	454414	486984
75	rep1	2.22009e+06	3.05739e+06	2.38679e+06	250702	651760	1.69009e+06	1.91524e+06	2.19624e+06	823552	9.43939e+06	2.43049e+06	3.98942e+06	782249	226952	648613	171801	146239	664438	857733	336341	156147	616742	143605	1.11759e+06	1.1109e+06	2.18728e+06	588016	12034.5	4.13593e+06	3.88187e+06	2.53261e+06	148889	371539	345174	3.8427e+06	1.80597e+06	214352	25949.7	1.0758e+06	2.14589e+06	917067	27391	69283.7	493348	206997	1.07974e+06	1.19156e+06	1.00294e+06
75	rep2	5.58124e+06	3.99463e+06	3.00313e+06	473598	1.40574e+06	2.31384e+06	1.66405e+06	1.16854e+06	650949	3.37489e+06	1.91851e+06	3.70225e+06	414801	496963	1.46526e+06	253369	220269	875728	4.26602e+06	143754	391092	1.09144e+06	138272	396055	1.24856e+06	1.63413e+06	1.06376e+06	1125.08	1.6787e+06	1.79497e+06	3.41611e+06	131007	574787	1.10748e+06	1.84768e+06	1.33756e+07	340535	23577.3	1.49504e+06	1.28149e+06	1.5666e+06	22976.4	857983	83620.6	253362	1.33087e+06	810322	326554
77	rep1	2.5243e+06	5.7417e+06	1.86079e+06	395663	299267	961372	899461	648506	1.43612e+06	7.09922e+06	3.16721e+06	2.77401e+06	1.51188e+06	83496.4	1.95698e+06	356317	163020	1.04107e+06	2.1134e+06	234952	141713	1.68478e+06	101561	693056	2.44294e+06	8049.3	2.7938e+06	54909.2	5.1197e+06	134888	923159	160018	1.06504e+06	684965	416739	1.90547e+06	260412	46687.6	1.62189e+06	1.21955e+06	1.24432e+06	77950.3	345290	302161	240361	2.9389e+06	424769	1.07785e+06
77	rep2	7.05008e+06	124234	1.32748e+06	17117.7	1.83535e+06	1.64927e+06	1.56528e+06	2.07284e+06	312083	2.48612e+06	3.00877e+06	285108	63716.9	363303	417417	130970	176157	727008	820422	166556	104524	115586	93626.9	490476	1.46321e+06	1605.86	46774.6	246664	1.72214e+06	1.33442e+06	916618	124163	1.6919e+06	313967	549168	1.42436e+07	103037	6690.57	1.49065e+06	817262	183571	673.596	65255.8	19268	61235	252739	64487.3	408245
78	rep1	1.56676e+06	6.30972e+06	3.82712e+06	744395	457155	1.44267e+06	1.26533e+06	700634	1.4572e+06	6.33193e+06	1.10038e+06	1.29009e+07	2.1815e+06	93792.6	1.41242e+06	111141	187629	1.08181e+06	1.54868e+06	123535	226144	1.23548e+06	107529	685975	7.23302e+06	1.70602e+06	3.57811e+06	8773.84	4.17273e+06	800155	5.94935e+06	216184	570244	515828	1.10941e+06	1.51983e+06	452400	118852	1.45884e+06	1.19222e+06	3.54147e+06	154200	447831	510151	762809	1.70889e+06	684163	2.7532e+06
78	rep2	4.57082e+06	6.76145e+06	3.73248e+06	768401	914551	1.69774e+06	1.28047e+06	540988	1.63682e+06	2.16801e+06	1.01085e+06	9.83226e+06	1.71901e+06	239090	2.63701e+06	178501	480511	1.06712e+06	4.10861e+06	88455.3	306104	1.29413e+06	116565	253645	6.94335e+06	2.03774e+06	2.30238e+06	20526.4	3.30038e+06	1.21284e+06	6.12814e+06	320927	1.01411e+06	1.36075e+06	853661	1.12085e+07	338251	116371	1.05829e+06	1.62607e+06	3.17376e+06	164679	982414	104955	743807	1.38041e+06	568586	4.58048e+06
79	rep1	4.57842e+06	8.72728e+06	6.17329e+06	915486	593796	949333	1.19777e+06	329775	1.2571e+06	8.11281e+06	3.89635e+06	3.49554e+06	1.54481e+06	104824	1.3179e+06	322764	198326	1.62895e+06	4.05748e+06	125343	193066	1.12525e+06	116201	958044	1.79362e+06	1.22781e+06	4.08734e+06	27587.3	4.37226e+06	946063	505676	256235	1.03855e+06	371745	236925	1.90167e+06	197663	64920.4	1.42027e+06	1.37997e+06	2.68846e+06	68731.6	1.4302e+06	634715	897217	4.11343e+06	2.97507e+06	3.12895e+06
79	rep2	9.65392e+06	4.37882e+06	2.12078e+06	735387	1.69767e+06	1.29532e+06	1.03913e+06	205443	1.41397e+06	3.40893e+06	2.79487e+06	3.91551e+06	1.77829e+06	274537	4.22935e+06	508195	257399	1.45943e+06	1.10898e+07	109729	56330	1.35114e+06	136667	297063	2.33783e+06	2.43554e+06	2.24802e+06	21716	1.412e+06	2.06555e+06	747072	201218	874053	1.64297e+06	289786	1.25503e+07	214512	54466.5	1.41434e+06	1.28247e+06	3.61348e+06	104240	1.36469e+06	110076	627340	2.38939e+06	1.65829e+06	278292
80	rep1	3.11244e+06	1.6089e+06	3.59273e+06	119762	333206	1.21208e+06	2.73772e+06	2.58462e+06	682830	7.76822e+06	2.68119e+06	1.394e+06	768751	210459	628121	123969	215302	583413	1.72864e+06	492341	70099.9	376091	111278	1.20137e+06	1.01935e+06	271512	412306	23037.9	5.7766e+06	294865	262942	174822	586292	358364	106084	1.92218e+06	172474	20849.8	1.23124e+06	831444	1.40317e+06	24119.9	130962	526792	163523	387250	62527.9	4.48096e+06
80	rep2	7.31227e+06	462741	2.56831e+06	54713.5	1.02446e+06	621021	1.9715e+06	1.55087e+06	370186	3.09587e+06	2.33178e+06	401916	189978	350409	861815	110669	192773	442811	2.12991e+06	334521	79917.2	198164	129145	321362	1.5161e+06	260610	141210	70024	2.07988e+06	546797	512889	119416	1.23817e+06	837075	289164	1.34286e+07	114051	13212	1.98571e+06	831762	403522	1014.95	146203	77598.5	107027	162842	22015.2	471683
81	rep1	3.52129e+06	1.70826e+06	2.85041e+06	778084	630242	691166	902162	2.37045e+06	680169	1.15517e+07	4.02751e+06	1.32276e+06	969857	80003.7	491750	187164	252822	1.05583e+06	4.10301e+06	710179	123332	714384	205303	1.11016e+06	4.22749e+06	429145	824460	87270.2	4.33016e+06	225595	1.1836e+06	343571	569796	208713	219053	1.76675e+06	774855	34650	1.02894e+06	2.58725e+06	1.29943e+06	27035.4	447539	425600	106557	4.42415e+06	2.47058e+06	2.83615e+06
81	rep2	7.43822e+06	2.21441e+06	5.66566e+06	342721	1.65242e+06	987535	1.2351e+06	3.13262e+06	448593	3.59656e+06	3.93183e+06	1.33084e+06	320364	289158	786462	177537	475686	1.34843e+06	1.20574e+07	312763	192516	622276	148473	411705	1.33763e+06	483695	2.00705e+06	147047	1.53955e+06	551490	1.23411e+06	397890	1.31397e+06	464755	297198	1.23172e+07	274018	14312.6	1.53818e+06	1.18918e+06	1.1112e+06	21772.3	2.64403e+06	109087	254086	3.86784e+06	743948	377344
82	rep1	1.83726e+06	1.35957e+06	1.33467e+06	79744.3	785545	963570	1.83229e+06	2.8809e+06	993817	9.6309e+06	1.27675e+06	1.87944e+06	1.00065e+06	160529	1.24691e+06	179593	200029	386871	743442	531000	181993	224414	147261	1.14217e+06	4.11326e+06	488802	438277	8958.53	4.34537e+06	920101	693088	185770	602913	153935	6.03793e+06	1.80304e+06	262279	33032.3	1.33842e+06	2.46958e+06	574038	61973.4	7147.53	351254	135804	496119	58435.4	2.84181e+06
82	rep2	2.45839e+06	942865	1.49647e+06	26447.8	1.15495e+06	1.02672e+06	1.81594e+06	2.43073e+06	981190	3.95064e+06	986076	736217	376151	542082	2.6662e+06	266705	234352	340133	565810	286976	137056	116125	155953	486632	2.67988e+06	412362	356807	10403.5	1.91034e+06	1.19895e+06	550122	165672	512814	476855	3.85426e+06	1.20036e+07	122870	11210.3	1.65918e+06	1.46142e+06	226870	10107.7	19541.4	50484.7	91528.8	410234	8388.73	373276
83	rep1	2.41671e+06	2.09902e+06	4.01277e+06	178491	551037	796942	2.44075e+06	1.92204e+06	1.18861e+06	7.79223e+06	1.84615e+06	2.35335e+06	1.24703e+06	256217	1.49327e+06	177158	199044	517127	1.44458e+06	307113	309128	911952	104662	1.03706e+06	1.18681e+06	628287	776998	76067.4	3.01579e+06	633844	2.30717e+06	207064	634147	345666	264535	1.81915e+06	130678	21861.6	960249	1.8023e+06	1.3609e+06	75466.2	66060.4	954223	125948	455644	234906	2.43779e+06
83	rep2	1.50735e+07	1.59532e+06	7.78973e+06	998349	643229	1.15739e+06	1.72976e+06	1.86426e+06	1.03065e+06	3.60913e+06	4.01025e+06	1.02066e+06	545937	229499	2.11986e+06	306897	442127	481301	1.57745e+07	338214	90638	1.29934e+06	142011	234133	1.79093e+06	512520	690367	274610	1.60671e+06	610991	2.2596e+06	331833	2.23781e+06	864613	439071	1.26173e+07	82421	22490.2	1.62736e+06	2.78129e+06	628013	13143.7	1.09848e+06	286747	251764	701072	1.46376e+06	382020
84	rep1	3.21658e+06	4.30949e+06	5.05777e+06	610219	265991	1.16506e+06	1.13265e+06	269150	1.65558e+06	8.06235e+06	2.76874e+06	2.23031e+06	1.83475e+06	83268.4	1.77045e+06	232943	195734	1.17019e+06	3.24475e+06	373754	180059	1.79241e+06	131751	831795	1.26063e+06	398305	2.62148e+06	9982.53	3.41458e+06	222625	1.41641e+06	273094	558725	410809	1.09571e+06	1.98882e+06	265121	45621.8	913011	1.02193e+06	3.06131e+06	100472	704824	443374	360874	3.28878e+06	3.84191e+06	2.79019e+06
84	rep2	8.29083e+06	4.71141e+06	4.60705e+06	646170	711948	2.55894e+06	1.17206e+06	214221	1.10632e+06	2.55742e+06	2.22795e+06	1.33775e+06	831882	212981	2.71853e+06	401363	200771	1.13514e+06	8.69e+06	128748	153574	1.93474e+06	105693	362600	1.15716e+06	453901	1.79267e+06	86499.9	1.711e+06	344009	2.01966e+06	138098	798532	1.38213e+06	575671	1.36336e+07	268667	32934.9	1.70626e+06	792277	2.56685e+06	47798.3	1.72471e+06	123239	307352	1.56098e+06	3.03614e+06	355524
85	rep1	1.29941e+06	3.38678e+06	2.25741e+06	263389	223929	1.588e+06	1.63062e+06	1.34989e+06	822438	8.36894e+06	1.53659e+06	954402	675553	100333	946474	260987	219237	681161	277535	451202	47545.9	683411	109496	1.05974e+06	2.07415e+06	420631	599876	5606.97	4.51414e+06	2.20752e+06	2.0401e+06	444806	303772	242823	31007.4	1.8365e+06	224846	26929.4	1.26488e+06	1.38436e+06	1.39068e+06	44203	119102	413487	104720	6.16533e+06	298787	3.4316e+06
85	rep2	2.1527e+06	1.01599e+06	1.28044e+06	83391.3	651545	1.51872e+06	1.57461e+06	1.36586e+06	358438	3.73719e+06	837809	807216	186604	302046	1.08362e+06	140119	260411	672251	682092	225062	198517	297164	153354	487902	1.20964e+06	342101	654825	1089	1.54002e+06	1.47353e+06	2.50502e+06	360581	509406	405939	207496	1.26562e+07	181666	8383.16	1.47869e+06	1.61382e+06	530519	10884	80585.7	45382	141405	2.80395e+06	121805	280083
86	rep1	2.49524e+06	755598	1.83161e+06	130331	506058	925053	1.30279e+06	2.19241e+06	1.49992e+06	9.3595e+06	2.40487e+06	1.52536e+06	1.1565e+06	129551	2.07412e+06	275421	184526	540543	937728	464604	133730	224461	139010	1.05936e+06	1.58057e+06	707701	1.75588e+06	32477.7	3.52415e+06	1.75668e+06	4.3996e+06	202203	276187	406976	6.94158e+06	1.93845e+06	173611	19176.9	1.14088e+06	2.26085e+06	809426	89038.2	51540.7	285954	48210.1	820063	35622.3	2.13924e+06
86	rep2	4.94945e+06	450709	3.11662e+06	105083	1.59304e+06	2.53693e+06	1.9276e+06	2.05716e+06	335047	2.91975e+06	1.91212e+06	546381	106902	454124	693769	107649	238886	441627	1.86314e+06	234016	71276.7	171207	120107	420991	1.48237e+06	973697	1.78893e+06	51094.5	1.87879e+06	3.69563e+06	5.17834e+06	145018	968452	755349	4.27077e+06	1.30188e+07	108516	9042.46	1.58859e+06	1.36698e+06	477179	662.503	123384	81549	115698	259299	183347	435568
87	rep1	2.40957e+06	963793	2.61544e+06	38178.7	265715	1.50826e+06	1.53467e+06	2.7703e+06	790889	7.71146e+06	1.80514e+06	1.08519e+06	495173	156465	527346	194492	238473	597230	536652	321870	127785	118212	108178	1.27177e+06	4.55887e+06	451369	297508	3248.1	7.54136e+06	1.74746e+06	363548	274372	802144	427812	3.97729e+06	1.90311e+06	111378	13872.7	2.39616e+06	1.32292e+06	569801	9501.45	37119	196294	62757.4	278413	175343	1.49899e+06
87	rep2	2.08724e+06	526473	2.86849e+06	59825.6	1.13483e+06	3.76111e+06	2.11145e+06	1.7953e+06	257277	3.0907e+06	1.02515e+06	456674	79431.9	500838	559444	98731.5	180063	360912	1.06123e+06	171582	79016.9	143190	123706	493407	4.9138e+06	399647	777753	15751.5	1.67792e+06	1.81735e+06	378925	163639	1.32611e+06	1.24383e+06	2.33064e+06	1.32736e+07	45006.6	7543.53	1.65838e+06	862478	385331	6204.16	107431	52257.5	251203	232518	154463	359768
88	rep1	1.37922e+06	3.91956e+06	1.16401e+06	263860	391085	1.10327e+06	1.47125e+06	994170	1.17214e+06	8.11685e+06	1.14336e+06	3.61416e+06	1.4729e+06	139247	1.72477e+06	292063	228504	613569	1.31756e+06	469305	134113	542405	113437	904150	2.77267e+06	928418	802381	26326.5	3.61619e+06	928341	643222	316168	1.42769e+06	379926	127570	1.94292e+06	279410	29829	1.18647e+06	1.72645e+06	1.64158e+06	70950.2	264490	848403	545947	3.69808e+06	31187.5	2.24039e+06
88	rep2	4.35304e+06	1.11447e+07	1.11002e+06	1.3502e+06	1.31298e+06	1.52016e+06	1.5783e+06	325024	1.20785e+06	2.35014e+06	526048	7.17704e+06	1.2047e+06	283445	2.65546e+06	492460	544741	917957	4.78258e+06	572111	39773.5	1.4965e+06	90445.6	325269	1.93136e+06	2.90734e+06	904921	138166	2.12301e+06	2.54241e+06	464786	624079	1.48906e+06	1.29632e+06	254910	1.43034e+07	558653	47483.3	2.09188e+06	723425	3.77218e+06	82265.5	1.30962e+06	166014	767673	9.48355e+06	45832.3	343039
89	rep1	2.71774e+06	1.11165e+06	1.35703e+06	123305	628071	550470	1.12193e+06	2.99236e+06	951121	9.06548e+06	2.31145e+06	1.94784e+06	988097	140038	1.34126e+06	253518	166450	413066	1.51661e+06	594661	177851	209241	128089	1.14939e+06	1.79476e+07	178143	1.47446e+06	16947.1	3.68094e+06	668722	1.48392e+06	169064	1.15857e+06	627203	5.14077e+06	2.06199e+06	372727	23792	1.01424e+06	1.24438e+06	666510	29938	81289.7	975631	274224	903139	146016	2.22863e+06
89	rep2	3.88135e+06	754878	1.24137e+06	36406	1.63643e+06	1.14604e+06	1.73519e+06	1.85454e+06	426156	2.86629e+06	1.29407e+06	705615	212673	413467	921670	164010	269413	395293	990702	286113	65641.4	159558	116151	330271	1.8521e+07	352617	290814	56572.3	2.12428e+06	1.99623e+06	1.00948e+06	177088	835727	2.10985e+06	3.95225e+06	1.30939e+07	344226	12233.7	1.78116e+06	974019	336806	5035.09	101751	96585.2	45840.5	324328	75792.4	393280
90	rep1	3.42876e+06	2.94975e+06	6.09787e+06	594530	371307	1.45665e+06	1.75137e+06	562488	1.98515e+06	8.03839e+06	3.24605e+06	2.04296e+06	2.66785e+06	105182	1.95649e+06	246853	194014	1.52477e+06	5.22697e+06	148818	147589	1.6886e+06	124089	567744	2.70805e+06	749247	3.92219e+06	11854.3	4.79179e+06	430149	543791	257403	315595	781895	409442	1.88106e+06	160470	136869	1.41729e+06	1.60265e+06	3.90397e+06	195319	856509	375038	370840	1.17965e+06	22500.8	1.42047e+06
90	rep2	1.02926e+07	3.15588e+06	5.99983e+06	594106	784388	1.62235e+06	1.39355e+06	385428	1.99959e+06	2.94585e+06	2.42147e+06	1.45948e+06	1.83648e+06	240254	2.9972e+06	353589	506609	1.53567e+06	1.24619e+07	63096.3	174583	1.70269e+06	133269	290947	2.63366e+06	748890	2.63336e+06	314.128	3.41744e+06	646978	429353	218562	496846	1.61567e+06	1.25082e+06	1.12714e+07	112693	111258	1.0211e+06	1.88691e+06	2.73475e+06	174643	1.90901e+06	63670.4	311942	1.06802e+06	11999.4	4.64456e+06
91	rep1	1.71494e+06	4.90449e+06	3.21091e+06	334832	248810	1.68376e+06	1.07155e+06	1.38591e+06	1.32211e+06	7.26267e+06	1.4877e+06	4.15076e+06	1.29195e+06	170154	1.76868e+06	222577	181189	1.12064e+06	1.15344e+06	247898	195564	1.03468e+06	99863.1	907926	5.12887e+06	765112	1.49538e+06	9833.03	4.19861e+06	615845	1.65605e+06	232385	270303	354298	47831.5	2.30518e+06	454680	64929.6	1.34149e+06	1.0962e+06	3.34669e+06	97022.7	474480	334249	486577	2.42472e+06	157453	1.01308e+06
91	rep2	6.89342e+06	4.9588e+06	3.00977e+06	427027	857595	1.44794e+06	826668	946073	875037	2.70046e+06	1.82239e+06	3.14561e+06	1.06719e+06	445912	2.64108e+06	272283	427041	1.36873e+06	6.71318e+06	132476	78434.9	1.54722e+06	106724	298061	3.00145e+06	900380	1.24258e+06	18529	2.21131e+06	820402	2.521e+06	323018	275892	1.1077e+06	239144	1.37576e+07	492441	37906.3	2.55321e+06	942847	3.48453e+06	64574.8	1.89017e+06	120321	318236	2.90754e+06	74278	416816
92	rep1	3.27121e+06	2.1016e+06	2.67694e+06	173779	363506	1.34374e+06	2.40382e+06	2.76026e+06	416602	7.25024e+06	3.41598e+06	2.75527e+06	743410	140255	346293	134287	154653	757721	1.61217e+06	446258	254737	298411	93175.3	1.0885e+06	1.16242e+06	1.26186e+06	465612	51363.3	4.05543e+06	2.61056e+06	1.12395e+06	159001	1.36778e+06	213751	164335	2.12093e+06	274997	26614	1.02058e+06	1.02392e+06	1.00383e+06	15858.2	274160	747648	647405	566872	720735	2.88932e+06
92	rep2	5.41758e+06	2.39117e+06	4.66217e+06	385804	1.35371e+06	1.33416e+06	2.30951e+06	2.41145e+06	376880	2.58108e+06	3.69926e+06	3.35747e+06	249965	433353	979722	113533	445175	722145	4.57346e+06	247354	781651	599828	95901.1	479728	1.89002e+06	995340	1.04191e+06	263945	1.52227e+06	2.71555e+06	1.46742e+06	147148	3.7666e+06	684856	414492	1.38785e+07	193934	11984.2	1.90887e+06	775463	767813	7685.62	546157	271761	898787	1.32429e+06	454100	399330
93	rep1	7.95475e+06	1.79283e+06	7.8837e+06	298094	427166	764200	1.92012e+06	5.41633e+06	729477	7.90697e+06	9.19795e+06	3.2434e+06	1.15666e+06	160232	847218	105742	196967	746875	7.87971e+06	690019	133532	761927	114899	1.34704e+06	3.94984e+06	164693	3.77809e+06	122444	3.76497e+06	28891.6	20463.7	156137	1.23556e+06	138964	3.45802e+06	2.05661e+06	160381	30169.4	1.06025e+06	1.71711e+06	2.07678e+06	15745.7	384778	968375	143445	277590	274935	2.67148e+06
93	rep2	1.78439e+07	1.47688e+06	7.39212e+06	245232	955746	558259	1.60407e+06	3.74453e+06	870067	2.99273e+06	6.74702e+06	2.19323e+06	592782	347860	1.35821e+06	158467	713149	688053	2.31079e+07	573374	119457	940496	125345	584949	3.90879e+06	178387	2.15111e+06	176380	3.70966e+06	35991.2	3448.51	167095	2.21048e+06	323604	2.5643e+06	1.10509e+07	101598	30213.9	1.09479e+06	2.00188e+06	1.44164e+06	7151.93	721613	156089	145237	258366	202930	5.5345e+06
94	rep1	3.05702e+06	2.02271e+06	2.58382e+06	152752	644601	1.29095e+06	1.50631e+06	2.82724e+06	526993	5.9551e+06	3.80772e+06	4.51782e+06	808868	102203	382987	159064	174193	626621	3.17045e+06	528327	313237	425705	80157.3	1.02409e+06	1.87119e+06	2.17751e+06	1.45666e+06	22379.9	3.52094e+06	2.59192e+06	954362	212762	1.7711e+06	333951	176020	2.28858e+06	274710	29297	964668	662413	1.22854e+06	30737.3	278182	1.89624e+06	982923	827549	1.00156e+06	2.30489e+06
94	rep2	6.00252e+06	957346	1.63021e+06	69595.4	1.3609e+06	1.32725e+06	1.91623e+06	2.46768e+06	396265	2.01593e+06	2.25145e+06	1.84206e+06	219248	369994	1.09266e+06	124326	246726	599166	2.49307e+06	248376	269107	272945	78998	385849	1.71396e+06	963970	733618	47386.7	1.92018e+06	4.42518e+06	1.58377e+06	138509	2.20728e+06	808748	374441	1.33422e+07	136778	8025.77	2.25096e+06	677157	412349	11610.1	178740	175322	348927	440943	193288	426298
95	rep1	2.63794e+06	4.11231e+06	2.99033e+06	1.91276e+06	1.16019e+06	1.30467e+06	1.26776e+06	3.41999e+06	975610	1.12953e+07	4.14752e+06	6.18742e+06	1.17703e+06	124150	478166	198108	175221	799644	5.54899e+06	407270	199748	689281	194142	1.19114e+06	1.37552e+06	532076	3.79316e+06	284867	4.14926e+06	669000	1.44534e+06	200418	173036	153336	253524	1.88418e+06	236143	45924.8	1.15446e+06	2.31056e+06	961742	11604.7	216814	622056	555144	3.11199e+06	8.84372e+06	2.15846e+06
95	rep2	4.28261e+06	1.01472e+06	2.26492e+06	44132.1	1.67093e+06	755843	1.96906e+06	6.33076e+06	298529	3.11023e+06	3.46475e+06	628997	75203.3	561830	290655	88412	184220	809322	4.28822e+06	308030	89599.5	263066	120121	629663	538830	501058	129064	69565.1	1.80949e+06	128794	1.23011e+06	91655.3	66516.4	158950	452729	1.21725e+07	120499	16355.2	1.60623e+06	878753	311915	5090.46	33129.3	39058.7	75186	326204	130835	332525
96	rep1	3.46083e+06	3.86047e+06	6.29122e+06	1.12947e+06	624022	1.12228e+06	1.86632e+06	1.23347e+06	576577	7.87201e+06	3.24863e+06	1.4377e+06	779765	134508	630187	127757	183064	807329	4.24134e+06	365090	82639.6	929503	113878	1.11295e+06	327864	391883	2.41471e+06	354264	3.5616e+06	971915	1.81388e+06	198468	608076	228285	198897	1.94564e+06	306302	34441.9	1.09405e+06	1.44817e+06	1.82754e+06	15425.6	647307	1.40966e+06	367578	2.02733e+06	503532	2.42007e+06
96	rep2	1.05579e+07	3.40525e+06	6.18787e+06	1.14498e+06	1.28103e+06	1.42648e+06	1.67729e+06	1.0896e+06	743355	2.57992e+06	3.3866e+06	1.345e+06	540746	305239	1.14812e+06	203644	763201	888177	1.33097e+07	264136	126765	907164	119296	499346	320474	603665	1.57645e+06	592077	3.66315e+06	1.49025e+06	1.9772e+06	325471	1.02209e+06	612773	2.08308e+06	1.09627e+07	156402	27158.8	1.12056e+06	1.7102e+06	1.39285e+06	13948.3	1.40991e+06	212853	330628	1.34836e+06	427558	4.72495e+06
97	rep1	1.69688e+06	5.79655e+06	2.93722e+06	343280	535048	1.14457e+06	1.35692e+06	988297	1.59624e+06	7.95598e+06	3.43945e+06	1.48339e+06	1.55803e+06	109703	1.44642e+06	293191	130668	1.12682e+06	4.12934e+06	402321	237983	817020	135688	814354	2.1356e+06	380108	1.65366e+06	10537.2	3.9938e+06	370756	1.86777e+06	151491	1.32106e+06	248561	287713	2.11116e+06	695728	79569.9	988536	1.88542e+06	3.11489e+06	149899	681858	900994	738742	1.60915e+06	2.16656e+06	697986
97	rep2	7.47456e+06	1.42407e+06	1.68084e+06	55716.3	2.30042e+06	1.33605e+06	1.3544e+06	2.67721e+06	413120	4.37938e+06	3.93139e+06	547957	141983	309041	630572	149235	594995	912384	2.16346e+06	296311	187585	147170	201058	545536	5.49827e+06	281280	346263	43037.4	2.0176e+06	710357	2.86434e+06	259665	2.34015e+06	305880	536686	1.15403e+07	327930	12726.4	2.13109e+06	2.08593e+06	338306	656.811	99826.2	49184.3	83581.1	903925	68884.1	334008
98	rep1	1.93079e+06	1.77412e+06	4.02278e+06	239991	443094	1.71563e+06	1.67991e+06	375833	1.70939e+06	5.02158e+06	1.40901e+06	3.27662e+06	1.82869e+06	178815	1.68442e+06	214333	150673	691105	2.65127e+06	234892	357330	1.12816e+06	55094.1	742852	1.81214e+07	1.76448e+06	7.8906e+06	15898.4	3.47653e+06	944248	3.3907e+06	156212	647211	346718	1.24369e+06	2.35318e+06	3.74806e+06	93435	981656	923290	6.75447e+06	179228	346478	1.24728e+06	746322	969502	220082	1.0884e+06
98	rep2	6.76713e+06	977052	3.42021e+06	192616	1.18405e+06	1.93998e+06	1.58035e+06	167977	1.73733e+06	2.07144e+06	609363	2.36405e+06	1.77301e+06	325532	3.47377e+06	389063	210042	725384	9.45992e+06	200709	125620	1.44055e+06	86514.7	323659	1.3246e+07	1.76932e+06	4.59749e+06	1072.61	1.38252e+06	1.04409e+06	5.19528e+06	138601	595562	944207	730039	1.48519e+07	5.12001e+06	93074	1.68416e+06	1.00302e+06	5.64861e+06	154073	749716	188565	416274	739011	108159	296830
99	rep1	1.55513e+06	806581	1.28953e+06	48957.6	203651	1.37473e+06	1.11702e+06	637606	1.25255e+06	8.31126e+06	1.79591e+06	1.22365e+06	928646	160751	1.84659e+06	298474	163067	456321	561176	601321	147595	116782	109593	1.01868e+06	2.70566e+06	241212	299771	10146.2	4.11176e+06	1.07938e+06	1.07504e+06	168333	622623	488376	4.3827e+06	1.92147e+06	261840	17550.4	1.10881e+06	1.44462e+06	437141	37911.9	38006.5	627231	106678	452717	51259	2.81077e+06
99	rep2	3.42853e+06	657183	1.25136e+06	50284.8	567533	1.39605e+06	1.1787e+06	430154	1.83787e+06	3.21062e+06	1.49761e+06	977925	701739	388558	4.33999e+06	576133	730769	471330	1.96244e+06	527269	190933	150459	145135	513865	3.4442e+06	335633	175572	34551.9	5.22536e+06	1.66244e+06	1.21753e+06	257021	1.41442e+06	1.31432e+06	4.00567e+06	1.05226e+07	170994	13899.6	1.75285e+06	1.88859e+06	368869	43896.2	27462.8	65115.4	131904	285571	39936.8	6.2811e+06
100	rep1	929368	3.61156e+06	2.80177e+06	405158	1.13992e+06	1.91535e+06	892014	772593	1.40539e+06	6.61739e+06	1.63064e+06	6.26444e+06	2.09313e+06	114893	1.10436e+06	212013	122305	661203	2.18054e+06	146296	185225	893766	86088.3	743479	637309	2.00599e+06	6.05675e+06	6769.44	3.22562e+06	2.17329e+06	6127.44	132643	921723	235896	850023	1.8795e+06	775624	81484.5	826172	1.25058e+06	3.81817e+06	116990	414705	671069	414189	3.03027e+06	1.5016e+06	1.84223e+06
100	rep2	7.4946e+06	4.01403e+06	4.90399e+06	915164	2.30362e+06	2.21217e+06	963109	187842	1.78768e+06	2.61752e+06	551059	5.857e+06	2.34921e+06	269802	3.08059e+06	333691	372307	902623	9.24197e+06	147583	386353	2.01604e+06	99378.2	295203	1.08041e+06	1.41471e+06	7.57086e+06	33907.6	1.53112e+06	570359	38492.8	302175	244864	2.80812e+06	262426	1.40823e+07	1.79413e+06	78921.7	1.73427e+06	863587	5.59202e+06	168328	1.26804e+06	145337	209619	3.95422e+06	2.4082e+06	375312
101	rep1	1.16406e+06	2.5573e+06	3.72554e+06	511535	554671	1.76966e+06	550825	860365	1.24424e+06	6.11479e+06	3.03617e+06	4.43825e+06	2.11509e+06	47304.2	968663	173251	173746	487782	2.10452e+06	142705	337054	559810	76412.1	755267	3.16303e+06	3.23019e+06	2.37831e+06	22698.8	2.92072e+06	1.98385e+06	492766	206213	1.28606e+06	142834	1.74295e+06	2.27921e+06	441747	64483.6	746793	1.30762e+06	2.0644e+06	109774	475660	313181	931470	4.5216e+06	859432	2.27396e+06
101	rep2	7.46101e+06	2.43464e+06	5.62099e+06	933276	1.52081e+06	1.42895e+06	575893	1.40729e+06	1.12687e+06	3.13823e+06	3.2479e+06	3.01932e+06	1.17794e+06	83432.5	1.42941e+06	265732	351125	1.09995e+06	1.15795e+07	190406	270316	706796	138536	251111	4.14131e+06	676641	1.10232e+06	67314	1.47254e+06	781473	1.1083e+06	315879	2.36901e+06	587383	1.46256e+06	1.31727e+07	357014	40836.7	1.78162e+06	1.36313e+06	1.19129e+06	71600.6	1.54573e+06	76986.6	484200	6.78498e+06	278839	327996
102	rep1	1.20902e+06	1.80955e+06	3.26716e+06	161707	469899	2.35523e+06	2.24591e+06	1.30435e+06	824220	6.56172e+06	1.55442e+06	3.65887e+06	489679	310429	785330	152728	165333	410847	761449	416637	368415	319257	92419.6	928628	7.10359e+06	543616	1.04573e+06	13194.1	4.53765e+06	854384	1.27765e+06	160889	2.91229e+06	333275	6.05339e+06	2.05999e+06	160802	37547.2	1.47325e+06	928883	2.31713e+06	21826.7	64044.3	399705	356868	227361	17989.8	1.11262e+06
102	rep2	5.55416e+06	853786	2.16391e+06	51888.3	1.51677e+06	1.42988e+06	2.591e+06	1.38072e+06	227669	2.79426e+06	1.57424e+06	444516	84685.9	652669	364763	81759.9	683686	420422	1.09908e+06	227381	72614.6	199174	105292	443193	6.36687e+06	260301	109369	43763.4	2.13955e+06	1.28549e+06	1.38774e+06	222997	5.05118e+06	513575	4.52045e+06	1.35578e+07	93202.6	10554.3	2.1768e+06	1.15963e+06	362784	656.586	32292.4	80205.3	129599	317121	34856.6	614289
103	rep1	3.21334e+06	2.25739e+06	5.51515e+06	556808	898293	795524	412238	617650	1.72105e+06	8.28813e+06	3.04297e+06	7.76618e+06	2.48551e+06	47809.1	1.18199e+06	276064	175796	860702	7.60002e+06	216684	570476	932466	141739	602301	2.91602e+06	1.97433e+06	5.81242e+06	10947.1	2.83822e+06	1.02403e+06	566104	360936	650140	186421	46716.7	1.95306e+06	243987	93838.9	818792	1.85847e+06	2.69605e+06	150828	749409	490251	918670	4.16796e+06	578312	1.91403e+06
103	rep2	5.91581e+06	1.16964e+06	3.20249e+06	405084	1.18882e+06	3.10275e+06	847901	860017	1.05135e+06	2.94891e+06	1.81751e+06	4.7032e+06	872551	179934	2.25862e+06	190544	371470	715470	7.30383e+06	88634.4	462832	925305	114910	360219	4.93964e+06	2.7287e+06	2.09231e+06	46424.2	1.82812e+06	3.97846e+06	542279	218525	2.72407e+06	791478	272922	1.34874e+07	267536	30770.7	1.95757e+06	1.06783e+06	2.11633e+06	59272.5	567678	60206.5	729922	1.19835e+06	598795	444870
104	rep1	2.49462e+06	6.56081e+06	3.66012e+06	739028	635259	970024	526539	1.1953e+06	1.49604e+06	6.24889e+06	2.30295e+06	4.10248e+06	2.14897e+06	40384.4	1.11564e+06	159485	109327	836490	2.94625e+06	158521	405253	2.14356e+06	105901	695673	1.23643e+06	4.2525e+06	5.22365e+06	99234.2	3.00083e+06	1.32247e+06	286714	140977	476867	538665	832535	2.19768e+06	620155	93991.4	864203	963327	3.79937e+06	132822	379508	432925	557114	2.95187e+06	2.57472e+06	650910
104	rep2	1.38509e+07	2.50757e+06	6.08642e+06	999168	2.95871e+06	1.70677e+06	954280	655370	1.48673e+06	2.69593e+06	7.80703e+06	2.58111e+06	1.59212e+06	55838.2	2.95473e+06	278719	232478	1.19188e+06	1.82457e+07	75357.9	211432	4.4476e+06	114551	291664	1.90964e+06	941307	4.38053e+06	524172	1.84651e+06	1.10517e+06	641647	169231	615410	1.82082e+06	396870	1.36885e+07	694282	56575.3	2.47792e+06	617375	3.88291e+06	72687.5	2.21739e+06	156771	655589	1.6186e+06	1.57611e+06	429370
105	rep1	1.15364e+06	3.76495e+06	3.68268e+06	911827	658708	3.69823e+06	1.02585e+06	545731	1.17986e+06	6.82095e+06	1.80019e+06	5.87774e+06	1.52372e+06	144981	1.25807e+06	127434	127572	813850	1.43165e+06	80838.1	244699	1.16737e+06	80806	767855	1.11301e+07	1.81177e+06	4.13293e+06	13562.1	3.26035e+06	1.02953e+06	435562	122029	531906	737528	649585	2.32227e+06	446259	115362	1.04566e+06	939638	6.81961e+06	149960	158070	628645	679865	1.63497e+06	843898	792215
105	rep2	4.64511e+06	2.65824e+06	5.94944e+06	812322	1.66626e+06	5.12897e+06	1.37234e+06	549607	1.03123e+06	2.9361e+06	1.84682e+06	3.56254e+06	1.0413e+06	362778	2.34388e+06	189654	288849	667339	4.86179e+06	38981.5	230433	1.35719e+06	111427	365320	1.09758e+07	962302	1.84236e+06	50820.4	1.76829e+06	1.13312e+06	616378	102867	912664	1.87057e+06	553965	1.32485e+07	419761	58761.8	1.6433e+06	877116	5.21156e+06	87598.6	436013	170501	411326	1.20639e+06	483819	488823
106	rep1	999536	356046	2.30568e+06	35350.6	135241	1.22301e+06	1.38225e+06	736989	762139	6.53312e+06	1.81314e+06	1.53319e+06	805387	125183	843106	187916	136639	577005	447799	482781	297767	106639	71030.1	1.00427e+06	2.77563e+06	306091	244131	7672.05	3.51283e+06	667106	6.98796e+06	151568	386231	173177	4.00004e+06	2.14352e+06	142744	14942.5	846127	1.1611e+06	423211	11691.6	47939.4	107407	60847.9	522488	19824.5	1.97297e+06
106	rep2	3.74983e+06	151385	1.84688e+06	20516.5	410810	1.26026e+06	1.35377e+06	1.42043e+06	434931	2.78463e+06	2.29239e+06	228590	72795.1	279748	486220	161727	230073	600062	565935	453047	81588.2	84239.6	99542	610760	2.41377e+06	1.22104e+06	62278.6	1075.74	1.73784e+06	1.51149e+06	1.24079e+07	147437	659259	398866	2.83833e+06	1.32592e+07	62103.6	9307.18	1.76976e+06	1.07942e+06	204499	656.361	29382.1	24302.2	34264.9	266589	24507.9	384950
107	rep1	1.73466e+06	1.14398e+06	1.95759e+06	77630.6	145641	1.41307e+06	907286	530350	973465	6.39076e+06	1.72982e+06	2.57409e+06	942499	79004.9	1.61619e+06	189133	136086	607294	1.02648e+06	347126	200956	237998	86174.8	861689	581074	605852	970592	24448.4	3.34038e+06	1.42073e+06	259213	199186	144840	351363	84652.6	2.14508e+06	185055	30923.1	834183	1.05081e+06	970021	42833.9	114908	315203	137915	620315	62794.1	1.62524e+06
107	rep2	7.38303e+06	1.13256e+06	2.50191e+06	114923	512071	1.9911e+06	1.33826e+06	490705	675519	2.56867e+06	1.60906e+06	1.65337e+06	661111	241933	1.14738e+06	195217	239729	683335	5.01771e+06	215527	122224	436060	93348.5	373646	507884	445082	947321	64487.7	1.91895e+06	1.28077e+06	360262	159309	316081	877361	228075	1.36535e+07	91076.5	21222	1.59622e+06	858511	946769	42308.6	428780	56680.2	148329	609244	90101.9	411785
108	rep1	2.13255e+06	1.72833e+06	3.63158e+06	168552	1.08782e+06	1.68528e+06	1.21953e+06	723138	1.70347e+06	6.25247e+06	2.83268e+06	2.5741e+06	2.04257e+06	111870	1.60396e+06	280097	119066	850818	5.47346e+06	418155	418302	855392	90110.9	815765	1.27187e+07	962278	5.56962e+06	11552.8	3.38105e+06	509167	2.51285e+06	129121	1.39884e+06	176793	1.77366e+06	1.52794e+06	312088	82872.5	798516	1.16904e+06	3.44923e+06	132729	480200	1.19142e+06	1.08256e+06	887604	291659	783689
108	rep2	8.1258e+06	763070	2.08776e+06	79915.9	2.9293e+06	1.41085e+06	854444	431956	1.03272e+06	2.23777e+06	2.47459e+06	1.93079e+06	836320	210369	2.40398e+06	442262	382778	520967	1.27387e+07	394752	392886	525001	81704.1	421165	7.83067e+06	586732	1.98282e+06	68921.6	1.70123e+06	689738	5.13553e+06	169548	2.96877e+06	659980	1.87929e+06	1.46557e+07	132570	17914.9	1.78676e+06	930275	1.59326e+06	36983.6	350756	112694	842145	338298	121320	449869
109	rep1	1.61592e+06	1.84458e+06	3.15424e+06	195328	278518	2.85417e+06	1.35392e+06	1.61815e+06	1.05832e+06	6.90698e+06	2.92204e+06	2.38841e+06	1.05342e+06	139648	1.13572e+06	256716	144555	714192	943663	274024	339247	697233	101887	902828	1.8096e+06	10695.2	643735	23525.7	5.76872e+06	1.42667e+06	654315	120860	518454	282821	391681	2.21824e+06	209489	28361.8	1.71283e+06	1.04488e+06	1.58573e+06	36012.7	99151.5	243440	241161	435444	54842.4	828451
109	rep2	3.53253e+06	1.94614e+06	2.89912e+06	300687	701746	2.8551e+06	1.25012e+06	947872	730088	2.80491e+06	2.26357e+06	2.81165e+06	456699	294781	1.84168e+06	257793	167167	964107	2.11802e+06	110629	237927	1.20151e+06	105682	443406	2.07266e+06	1500.21	511165	69182.4	1.86854e+06	3.30949e+06	1.08133e+06	97704.5	2.35068e+06	775314	511723	1.39598e+07	206521	21506	1.75965e+06	969279	1.30506e+06	26849	114813	41039.1	170277	920293	200544	440927
110	rep1	1.03904e+06	3.13241e+06	3.30134e+06	306996	616550	2.14235e+06	1.16203e+06	972813	1.5016e+06	6.63264e+06	1.87289e+06	6.09816e+06	1.70681e+06	131625	1.11442e+06	191187	146948	527396	3.19891e+06	143641	378456	1.21384e+06	107615	628642	6.3725e+06	1.26167e+06	3.25607e+06	12987.9	3.52518e+06	810169	887623	160344	850108	204063	11436.5	2.08698e+06	568146	80208.7	1.15709e+06	973220	2.88183e+06	131824	371020	1.05106e+06	706895	1.84391e+06	339911	2.11362e+06
110	rep2	1.91398e+06	1.02749e+06	4.32829e+06	124957	927001	3.86446e+06	1.41393e+06	1.33283e+06	424894	2.64308e+06	1.16563e+06	1.82182e+06	253473	481975	770731	150258	509842	612294	1.87342e+06	168169	132015	603187	91980.9	467674	2.56799e+06	684376	237028	66994.2	1.97686e+06	2.24481e+06	1.70264e+06	185731	1.55831e+06	176745	384860	1.4313e+07	224813	15601.2	1.55896e+06	834731	556404	16531.4	273195	51437.9	168657	1.51523e+06	106103	431283
111	rep1	3.24823e+06	8.14357e+06	5.18934e+06	747800	465952	2.74861e+06	1.60337e+06	885896	1.74641e+06	6.86765e+06	3.30763e+06	2.57008e+06	2.363e+06	120847	1.80435e+06	299210	141675	1.5841e+06	2.94534e+06	252863	256103	3.24489e+06	115443	841731	847674	1.10004e+06	2.1588e+06	33520.7	3.60485e+06	402591	731931	121212	374083	693783	332828	2.23994e+06	226333	82879.8	897378	1.34666e+06	2.83695e+06	109975	797738	689843	347576	2.54463e+06	159966	1.81735e+06
111	rep2	9.0669e+06	6.49945e+06	4.8953e+06	1.25489e+06	1.43739e+06	3.64232e+06	1.58913e+06	574903	1.46338e+06	2.53993e+06	2.56262e+06	7.83186e+06	1.2872e+06	213306	3.77708e+06	425431	192945	1.87194e+06	9.32472e+06	88136.7	252682	5.03483e+06	100502	340840	1.10178e+06	2.36209e+06	2.13766e+06	85783.4	1.84646e+06	1.16221e+06	967161	157314	747987	1.98398e+06	310960	1.4928e+07	303174	60991.9	1.64465e+06	793547	3.40671e+06	74363	3.00479e+06	110294	353530	1.52437e+06	679072	492096
112	rep1	1.35476e+06	4.06222e+06	1.47078e+06	696703	324810	2.17329e+06	736691	208020	1.52683e+06	6.42733e+06	856716	6.54746e+06	2.06812e+06	133382	1.99817e+06	172077	128102	611267	1.38379e+06	289193	163287	1.05676e+06	122605	731251	3.6387e+06	1.17152e+06	3.42461e+06	16974.2	3.34925e+06	1.01645e+06	856109	123281	367214	401752	1.14763e+06	2.25555e+06	436065	109485	819398	742366	7.1093e+06	154635	303774	879080	636768	1.52918e+06	165685	1.63537e+06
112	rep2	5.03808e+06	2.27647e+06	2.34073e+06	1.0886e+06	1.47387e+06	2.70968e+06	1.43192e+06	90951.5	1.00522e+06	2.68815e+06	2.1438e+06	5.60509e+06	1.05401e+06	255153	3.55442e+06	290497	215493	705161	6.3634e+06	190384	47719.7	1.35481e+06	114093	267462	7.73809e+06	1.38709e+06	2.58038e+06	68753.6	1.77459e+06	2.14861e+06	1.03534e+06	136175	839267	1.09628e+06	509039	1.43553e+07	612536	69905.9	1.67811e+06	630454	7.82028e+06	84051.7	1.05086e+06	269346	436443	895979	372746	455939
113	rep1	2.23207e+06	6.07478e+06	3.02299e+06	374773	316129	880981	675737	387247	1.78174e+06	5.41326e+06	2.7123e+06	2.07343e+06	2.24893e+06	47247.8	1.49636e+06	321716	123612	1.33761e+06	2.5364e+06	152916	154138	1.1588e+06	109496	541751	2.42475e+06	1.04276e+06	2.04265e+06	41904.8	2.6577e+06	346328	342056	144513	364239	564503	1.09275e+06	2.32884e+06	678763	101483	729459	1.16537e+06	1.57945e+06	155471	758200	566560	1.30518e+06	3.10795e+06	800984	1.39341e+06
113	rep2	1.33651e+07	108713	3.4204e+06	13706.9	4.60963e+06	1.13024e+06	789571	4.28286e+06	394854	2.10428e+06	6.22456e+06	330223	73478.7	197286	460893	144623	182342	1.0953e+06	1.50586e+06	214012	135170	62202.7	72893.7	524326	9.06228e+06	104195	146902	884867	2.00038e+06	208944	479768	161039	946516	795701	3.08227e+06	1.43208e+07	131112	7065.34	1.40203e+06	1.19197e+06	93427	655.967	444113	43602.1	1121.05	229663	11860.3	440321
114	rep1	1.89786e+06	8.73383e+06	2.69056e+06	805339	567827	1.21198e+06	867056	435242	1.32694e+06	6.44423e+06	921709	4.53202e+06	2.6432e+06	106369	1.55065e+06	163718	180623	1.17427e+06	3.15209e+06	146175	320646	1.97189e+06	87469.5	736815	2.0802e+06	957986	3.16682e+06	14018.9	3.41173e+06	776374	1.28033e+06	217544	151519	583607	230749	1.96811e+06	780528	74880.7	1.05419e+06	1.09982e+06	3.00471e+06	156800	585940	545836	313133	3.62205e+06	954675	1.92479e+06
114	rep2	6.08508e+06	4.23732e+06	5.73166e+06	1.57839e+06	1.45594e+06	2.19563e+06	1.45572e+06	343534	1.2166e+06	2.91047e+06	2.18367e+06	3.78426e+06	1.66385e+06	134920	3.13485e+06	255364	463280	1.32073e+06	7.39251e+06	56551.5	323072	3.85561e+06	129057	316916	2.10978e+06	1.46678e+06	2.21407e+06	77492.4	1.64252e+06	1.31876e+06	1.37513e+06	183490	334696	1.25123e+06	204126	1.20976e+07	1.59895e+06	77711.8	1.72926e+06	1.34377e+06	3.45567e+06	123017	1.52665e+06	167083	252697	1.45652e+06	1.12971e+06	351239
115	rep1	2.32942e+06	609973	2.2076e+06	78577.1	223829	1.15029e+06	1.18319e+06	1.7516e+06	1.09688e+06	7.15552e+06	2.16868e+06	1.09177e+06	1.36879e+06	128320	1.73857e+06	259963	135354	793628	1.5773e+06	631753	176221	294527	99535	1.00797e+06	4.94597e+06	856446	1.28091e+06	58244	3.67304e+06	2.14926e+06	617791	164874	3.76632e+06	274669	4.68808e+06	1.92867e+06	206600	21806.8	1.24095e+06	2.07996e+06	521264	64929.6	130023	173361	193261	651135	300938	1.8585e+06
115	rep2	4.97676e+06	155301	3.18534e+06	24235.3	1.06722e+06	2.0907e+06	1.75454e+06	1.47873e+06	259313	2.36195e+06	1.29062e+06	382495	62539.1	444486	303662	93139.1	444573	693006	1.22421e+06	274168	95119.7	120836	85515.5	494508	3.50054e+06	493650	209969	97094.1	1.65918e+06	2.92851e+06	1.04781e+06	161605	4.82142e+06	673910	3.00825e+06	1.44635e+07	125788	8158.34	1.57912e+06	1.18082e+06	240335	11336.7	89004.6	25146.2	74758	169960	237094	374688
116	rep1	1.2781e+06	2.69968e+06	3.37044e+06	366300	580170	2.42174e+06	1.2858e+06	378539	1.64569e+06	5.50389e+06	1.21054e+06	4.82067e+06	2.58652e+06	169752	1.35419e+06	136071	179398	565589	3.04005e+06	173356	372800	1.17382e+06	77098.3	814163	1.59917e+06	1.51837e+06	5.4476e+06	16017.1	3.80256e+06	932770	3.09233e+06	186758	313574	306832	1.26039e+06	2.38132e+06	477635	108274	1.12169e+06	928089	5.20988e+06	206130	230021	913803	550037	1.23199e+06	298181	1.79784e+06
116	rep2	2.58555e+06	1.8006e+06	2.63556e+06	472420	1.4592e+06	4.46066e+06	1.40663e+06	262936	980919	2.31076e+06	1.4656e+06	3.13925e+06	781997	513571	2.21581e+06	277674	202088	565353	4.42472e+06	136469	172846	994845	86546.6	493125	1.01266e+06	798974	1.66968e+06	1088.11	1.7431e+06	1.1211e+06	5.42573e+06	125182	486482	952469	1.02681e+06	1.4609e+07	411089	37213.7	1.77187e+06	838742	3.67715e+06	63194.4	157621	112921	305765	635693	57487.7	406412
117	rep1	1.197e+06	1.29629e+06	1.33496e+06	58150.7	158397	1.61979e+06	1.33085e+06	1.69417e+06	702929	6.98834e+06	1.10506e+06	1.51719e+06	519531	150593	511164	200231	177620	411598	284534	287536	81115	263766	98167	901107	4.32049e+06	56232.7	166121	6936.08	5.03768e+06	1.33169e+06	842283	164525	729664	513385	2.06116e+06	2.00787e+06	257146	18094.5	1.44109e+06	1.12837e+06	617695	19027.5	31332.1	457994	94646	281290	25860.2	2.71684e+06
117	rep2	3.24728e+06	750601	2.89589e+06	51833.9	338614	2.33042e+06	2.11573e+06	1.10308e+06	224534	2.3921e+06	734266	438644	60198.4	460110	382406	82018.8	224453	502851	368989	155178	48120.1	98062.8	84753.4	346882	3.20482e+06	111935	148789	36659.8	2.0621e+06	1.17816e+06	1.34824e+06	109726	1.04874e+06	813922	256167	1.44681e+07	142834	6127.55	1.68356e+06	887426	264397	666.618	30820.3	50498	54271	286986	28670.6	336356
118	rep1	1.42114e+06	989145	2.72136e+06	126149	332552	2.88108e+06	1.36692e+06	1.82881e+06	898364	7.58388e+06	3.10753e+06	2.3232e+06	931773	161957	857180	173799	95948.4	516918	2.6495e+06	370685	397482	479008	125238	825492	7.50811e+06	351236	882919	4429.14	2.90539e+06	2.1183e+06	1.08306e+06	106984	2.13215e+06	304717	3.05241e+06	1.97927e+06	150200	29540.6	1.66133e+06	1.20212e+06	1.57265e+06	43446	124658	493324	310378	609504	113339	670351
118	rep2	8.45166e+06	365608	2.55183e+06	87841.1	1.57068e+06	1.72144e+06	1.6149e+06	1.78991e+06	543458	3.41863e+06	4.79027e+06	1.07668e+06	283693	277494	1.11619e+06	188821	220320	464134	8.427e+06	305788	301845	400576	149908	326920	6.9403e+06	299276	476237	53904.6	2.0237e+06	657177	2.21053e+06	97413.4	3.86881e+06	546128	1.7564e+06	1.26067e+07	140568	17737.9	1.97158e+06	1.19778e+06	883176	18969	248150	113665	216276	309819	313000	534298
119	rep1	1.16604e+06	1.08194e+06	2.6771e+06	143901	180997	3.83267e+06	1.35462e+06	1.85835e+06	916440	7.07016e+06	2.97399e+06	1.42406e+06	1.07427e+06	128142	1.13831e+06	187818	156919	569236	1.72158e+06	296675	135281	548042	93219.3	1.22122e+06	766932	222750	629906	10279.3	4.65449e+06	256741	3.17148e+06	155569	208877	198769	86106.9	2.10212e+06	161794	36660.4	1.2468e+06	1.79659e+06	2.26772e+06	35460	74145.2	360368	219881	228523	20238.3	2.28101e+06
119	rep2	3.36366e+06	453787	2.33865e+06	49015.3	364803	3.19274e+06	1.48234e+06	787694	498413	2.79357e+06	860003	566499	184690	261736	1.13884e+06	187696	364001	590174	1.86836e+06	259205	150835	201947	100841	493134	543678	581311	536564	18440.8	1.93475e+06	1.06074e+06	3.81226e+06	165345	315442	458121	267966	1.33894e+07	76197.9	13068.6	1.70629e+06	1.01468e+06	697255	11563.8	42351.3	31961	124268	263122	967.939	341361
120	rep1	1.57767e+06	795620	2.07148e+06	104401	395299	2.1474e+06	827143	3.202e+06	1.22145e+06	7.84087e+06	1.5287e+06	707567	1.34359e+06	170257	2.10037e+06	212564	175685	556868	552138	258620	315326	464439	105404	1.01555e+06	833104	18531.8	839486	16731.4	5.3852e+06	1.24295e+06	687067	191874	341308	386235	584326	2.30169e+06	137683	18272.6	1.56255e+06	1.71029e+06	1.00537e+06	68014.9	45105	74661.2	55015.5	513628	91005.7	2.26226e+06
120	rep2	5.56709e+06	267285	2.42342e+06	38430.5	1.26786e+06	2.35955e+06	1.09845e+06	2.87152e+06	427585	3.0803e+06	2.53778e+06	464157	128164	338269	909819	141711	378484	612383	1.55083e+06	157327	339346	272575	128147	446539	831718	28338.9	700802	90461.8	1.9462e+06	1.48499e+06	1.31335e+06	197731	1.0974e+06	679737	593095	1.31146e+07	64050	8506.46	1.66937e+06	1.48497e+06	215281	5138.85	110021	29724.2	1181	485369	40334.1	505471
121	rep1	1.05564e+06	2.06065e+06	2.7249e+06	317106	905861	1.59974e+06	1.05676e+06	1.02308e+06	1.02788e+06	7.05195e+06	1.67672e+06	1.00781e+07	1.8456e+06	149788	1.28263e+06	195933	150930	732608	2.53442e+06	289037	679401	1.21729e+06	103529	819225	4.49019e+06	1.92058e+06	2.31946e+06	5199.33	4.44921e+06	839579	6.156e+06	152051	1.19275e+06	689947	2.73663e+06	2.16836e+06	649942	57576.9	1.32195e+06	1.34009e+06	2.61853e+06	71950.1	230356	528273	497789	835721	468321	1.02607e+06
121	rep2	3.75095e+06	1.41252e+06	2.78946e+06	290321	1.74416e+06	1.75405e+06	1.21097e+06	762975	1.22608e+06	2.48612e+06	1.28598e+06	6.29718e+06	958706	300617	2.39964e+06	303940	561200	799392	6.20208e+06	175932	751607	1.48132e+06	99004	335621	4.45809e+06	2.10401e+06	1.6493e+06	6639.31	4.12906e+06	1.10759e+06	5.8915e+06	224307	1.98589e+06	1.59773e+06	1.98696e+06	1.08496e+07	359583	53658.5	1.30227e+06	1.71713e+06	2.03912e+06	68910.6	398300	121869	441813	671564	360508	3.17482e+06
122	rep1	2.12171e+06	7.49996e+06	2.02309e+06	692713	254037	1.69858e+06	1.21988e+06	1.42052e+06	1.29286e+06	7.68361e+06	3.57174e+06	3.87862e+06	1.5298e+06	172197	1.62683e+06	317228	156811	1.04265e+06	2.54289e+06	414288	208925	566268	138398	880869	3.80996e+06	780382	1.28125e+06	28401.8	3.86402e+06	607216	823997	120392	1.33122e+06	311499	183800	2.22218e+06	248290	35234.8	1.23845e+06	1.3314e+06	1.64649e+06	91119.9	314179	680836	586785	3.27412e+06	975041	1.65755e+06
122	rep2	9.04515e+06	1.87827e+06	2.29564e+06	603970	1.37598e+06	1.52903e+06	1.18508e+06	3.37512e+06	375793	3.59696e+06	4.53842e+06	2.13658e+06	272558	381098	681061	143723	426362	796289	5.88167e+06	507152	184442	387005	159705	560565	3.02186e+06	393016	209790	137027	1.85809e+06	482186	1.44703e+06	249717	2.4808e+06	475929	391240	1.20511e+07	131488	16973.1	1.71517e+06	1.48125e+06	450633	22236	1.0904e+06	127292	206482	2.04196e+06	2.9345e+06	514824
123	rep1	4.44775e+06	2.28919e+06	1.98986e+06	71615.8	950747	1.13091e+06	1.36484e+06	1.32301e+06	1.43208e+06	7.65809e+06	5.01638e+06	585879	1.73941e+06	128644	2.26417e+06	354691	126545	1.01786e+06	2.14805e+06	860373	258637	234871	122206	1.03458e+06	2.16925e+06	175246	262122	47416.2	3.98124e+06	35459.9	287755	116794	735476	481837	406964	1.94784e+06	79033.2	11677.7	984957	2.27403e+06	383509	67600.1	78793.4	647418	64273.2	835996	692283	624408
123	rep2	1.03805e+07	1.46909e+06	1.95427e+06	66626.9	1.85402e+06	1.1185e+06	1.57671e+06	1.0933e+06	1.57503e+06	3.09828e+06	4.1366e+06	453023	844659	353487	3.93826e+06	474872	492495	1.12991e+06	4.07292e+06	696462	255278	206486	137896	471005	2.13245e+06	193850	191232	58010.1	3.19362e+06	43663.6	227415	226422	1.20479e+06	897942	716226	1.12519e+07	55046.4	14640.8	1.11743e+06	1.92124e+06	287043	63881.3	180194	53624.8	62046	697659	500970	4.08114e+06
124	rep1	2.35063e+06	3.50415e+06	1.63222e+06	178385	319374	1.27196e+06	1.0271e+06	1.61471e+06	1.53425e+06	8.07333e+06	2.28987e+06	1.83568e+06	1.97967e+06	113393	2.04037e+06	259151	167538	1.15785e+06	1.91086e+06	1.08044e+06	351519	836562	128431	791408	1.34392e+06	9772.75	1.29491e+06	9354.58	4.31544e+06	537323	294186	160821	635783	375321	501486	1.83922e+06	165058	35915.9	1.13514e+06	1.85326e+06	1.90969e+06	110273	198987	364244	371677	1.78004e+06	1.16392e+06	890468
124	rep2	5.53001e+06	2.36232e+06	1.18452e+06	181380	639799	1.62853e+06	1.00182e+06	1.32086e+06	1.72367e+06	3.51232e+06	2.31279e+06	1.58197e+06	1.31075e+06	361913	4.03225e+06	372012	697250	1.19269e+06	3.8649e+06	834555	466425	808467	148299	330302	1.3631e+06	43145.9	799444	294.104	4.07027e+06	640300	263024	260420	1.11986e+06	756052	1.1159e+06	1.14096e+07	120432	37351.7	1.24616e+06	1.73904e+06	1.63696e+06	121877	468690	38656.5	344991	1.25956e+06	945893	5.61623e+06
125	rep1	4.25775e+06	2.22864e+06	4.9321e+06	290028	1.50669e+06	809248	1.38149e+06	3.16805e+06	1.53096e+06	1.05711e+07	3.06295e+06	1.7567e+06	1.24881e+06	168095	1.34472e+06	254911	142335	622010	6.81546e+06	369884	128295	628918	227099	827838	1.77853e+06	429636	2.12455e+06	48724.4	3.31066e+06	696692	494894	120760	1.17505e+06	141691	204029	1.84235e+06	164950	27204.1	908568	1.47131e+06	1.38143e+06	51952.2	249010	1.371e+06	218836	1.62008e+06	312134	1.92038e+06
125	rep2	4.91864e+06	700082	1.94495e+06	40793	6.44624e+06	754785	2.28886e+06	1.61362e+06	1.10728e+06	4.8063e+06	816516	339611	404238	470876	2.84738e+06	197218	526271	445369	1.83987e+06	164225	75482.6	175366	227632	333223	3.58399e+06	357801	856383	25592.9	2.4988e+06	1.12546e+06	1.09959e+06	141886	1.69789e+06	477980	426059	1.08211e+07	139649	10857.6	2.09532e+06	1.5203e+06	337535	8574.43	24973.1	67004.5	71029	223118	50219.2	477999
126	rep1	1.54061e+06	1.08778e+06	905301	98787.5	65578.3	999929	473887	672675	1.72865e+06	8.58529e+06	1.78715e+06	2.82641e+06	2.03199e+06	92110.6	2.80791e+06	284654	128297	611542	174670	392965	291635	323988	136030	907730	4.51094e+06	506967	963655	18559.1	3.14298e+06	1.40445e+06	682241	162180	222245	162035	40699.2	1.92757e+06	440789	24670.6	897756	2.19936e+06	2.07819e+06	185528	92789.5	70065.7	255803	1.56874e+06	54351.8	1.74444e+06
126	rep2	6.84708e+06	804721	1.34575e+06	44192	547183	1.60503e+06	1.01858e+06	1.16533e+06	1.40915e+06	4.42778e+06	2.36714e+06	1.90811e+06	647030	299519	4.54222e+06	280574	456512	651960	2.76139e+06	226727	804445	281780	196304	407860	2.18718e+06	238722	1.30448e+06	13637.9	3.61006e+06	1.84528e+06	1.35543e+06	248334	718261	738661	193999	1.14168e+07	251468	15118.4	4.43773e+06	2.42777e+06	530422	31891	103403	10835.7	148976	1.86595e+06	44625.7	700686
127	rep1	1.85967e+06	3.63111e+06	1.81134e+06	163204	600601	1.15378e+06	1.52419e+06	774761	855308	7.04575e+06	1.46245e+06	4.71616e+06	1.01674e+06	124588	604188	199711	191834	619461	2.49248e+06	313819	150321	514849	104300	814547	1.37116e+06	1.75073e+06	1.15389e+06	52301.2	3.41107e+06	2.4833e+06	1.65675e+06	252940	1.81668e+06	280158	72361.9	1.86973e+06	229935	35251	818845	1.33446e+06	1.50871e+06	41811.9	107326	1.51482e+06	558053	1.21569e+06	302752	810216
127	rep2	6.9829e+06	1.859e+06	2.37472e+06	152563	1.46975e+06	981736	1.43256e+06	492028	1.17236e+06	3.45112e+06	1.86956e+06	2.90496e+06	795048	235675	1.94254e+06	316264	425724	566936	1.21751e+07	286556	220107	571041	146975	355115	2.01607e+06	1.30866e+06	1.64053e+06	100843	1.82461e+06	1.92847e+06	2.35959e+06	222523	2.53313e+06	992549	334863	1.18259e+07	135791	30716.6	1.89712e+06	1.27899e+06	1.42825e+06	65829.4	490677	161034	444947	920604	152755	466420
128	rep1	2.40608e+06	869875	5.88653e+06	171464	1.78671e+06	1.70018e+06	1.39169e+06	2.89292e+06	945388	5.78497e+06	3.13415e+06	1.83008e+06	1.53117e+06	131263	1.36314e+06	232909	101396	636021	1.87813e+06	142101	101893	576622	70621.9	949092	1.79015e+06	1.47244e+06	1.5053e+06	90767.6	3.63562e+06	1.70642e+06	74062.3	106101	970985	501593	2.5259e+06	2.25072e+06	389413	14893.8	893697	1.15291e+06	1.64759e+06	22820	98666.7	702718	556310	542251	1.13393e+06	703304
128	rep2	6.26442e+06	281166	2.9932e+06	29164.4	4.67423e+06	1.33297e+06	2.05937e+06	5.41857e+06	299133	2.24771e+06	2.01343e+06	545531	75682.5	230968	567531	109812	358164	740723	1.09821e+06	110213	83054.8	111422	87054.7	391325	4.42317e+06	449512	372269	105002	1.8842e+06	1.9856e+06	80922.4	129750	1.56193e+06	811453	2.44898e+06	1.37866e+07	229564	9124.64	1.78174e+06	1.01818e+06	210352	1539.18	18694	73110	74321.7	183810	122630	293732
129	rep1	1.13586e+06	3.57234e+06	1.95843e+06	305143	560524	1.03798e+06	766186	216341	2.06637e+06	5.26746e+06	605517	4.98296e+06	2.95442e+06	88041.1	1.264e+06	273870	132336	698940	2.36533e+06	240016	234641	653808	66077.7	597972	5.02049e+06	776007	3.161e+06	17563.4	3.23221e+06	808727	1.34728e+06	163328	116665	314575	2.43441e+06	2.35517e+06	298766	84435.6	859221	998507	2.69545e+06	198461	504707	695148	577901	1.61124e+06	638197	2.14461e+06
129	rep2	5.76555e+06	1.80218e+06	2.33212e+06	361856	2.23344e+06	1.51336e+06	1.0741e+06	438234	1.54784e+06	2.10491e+06	1.30803e+06	3.85046e+06	1.36568e+06	129286	2.31946e+06	452635	453910	509204	1.05856e+07	163909	341986	656102	80083.5	293887	4.18969e+06	838516	1.74693e+06	49782.7	1.57634e+06	996053	2.53419e+06	129922	227105	873986	272164	1.53364e+07	311142	36128.2	1.6227e+06	678377	1.91669e+06	120460	1.91592e+06	144341	359032	715403	711543	402563
130	rep1	1.31226e+06	1.95795e+06	1.21952e+06	414363	879211	1.69632e+06	1.0672e+06	360855	1.69058e+06	6.38836e+06	1.23077e+06	3.08646e+06	2.23048e+06	97925.4	1.66418e+06	216026	146404	663718	4.07063e+06	258884	273196	1.11424e+06	90458.1	565603	1.60623e+07	1.15068e+06	4.38062e+06	2394.31	3.49799e+06	1.36706e+06	1.25711e+06	132325	468963	394924	49613.2	2.06677e+06	354649	119003	1.02036e+06	1.11126e+06	4.44117e+06	167541	243002	1.07382e+06	777401	1.05691e+06	401695	2.43283e+06
130	rep2	5.83278e+06	2.07587e+06	1.33074e+06	375556	1.68966e+06	2.04487e+06	1.08087e+06	250096	1.9551e+06	2.10191e+06	1.84224e+06	3.56014e+06	1.68958e+06	228912	3.90515e+06	339380	474884	888767	7.05461e+06	224640	462757	1.46786e+06	89432.7	239630	1.55986e+07	1.45684e+06	3.21338e+06	8909.59	3.2673e+06	1.68504e+06	1.40151e+06	210582	784031	1.06757e+06	1.54893e+06	1.26639e+07	171654	112480	1.11365e+06	1.05795e+06	4.84339e+06	164324	558926	276900	755572	736067	412713	3.56275e+06
132	rep1	1.33062e+06	2.81678e+06	3.78544e+06	381549	509414	1.40534e+06	760711	510805	1.3408e+06	5.96305e+06	909746	4.4418e+06	2.38919e+06	120926	1.16134e+06	151738	126514	1.13427e+06	4.60011e+06	156109	285696	1.9729e+06	73795.1	674309	3.47039e+06	44895	5.94923e+06	47348.4	3.2411e+06	279142	548272	133731	770557	551734	276875	1.97379e+06	367786	65681.1	1.02547e+06	1.18916e+06	3.47365e+06	163846	547976	494705	515367	1.01236e+06	522667	1.6291e+06
132	rep2	5.32668e+06	2.49873e+06	3.87387e+06	417440	1.16109e+06	1.91357e+06	1.01542e+06	469232	1.41176e+06	2.31313e+06	1.15629e+06	2.74917e+06	1.32887e+06	287230	2.00999e+06	206816	741464	1.2695e+06	9.20495e+06	36969.5	373384	2.43699e+06	88669.9	281193	3.45115e+06	41105	4.62778e+06	53182.9	4.91307e+06	293637	523996	224443	1.33588e+06	1.50993e+06	811159	1.32709e+07	184200	87340	2.02779e+06	1.02939e+06	2.86971e+06	150309	1.50722e+06	107015	451385	678619	427759	4.82207e+06
133	rep1	2.73623e+06	1.84217e+06	3.68347e+06	79820.1	647322	1.30032e+06	1.82174e+06	2.74906e+06	1.40275e+06	7.73994e+06	2.72908e+06	2.50259e+06	1.0705e+06	138106	1.56744e+06	172984	154781	693911	2.38054e+06	362751	202323	366881	108367	981470	1.38585e+06	1.11274e+06	1.71562e+06	6529.05	3.45376e+06	1.31205e+06	5.07109e+06	176811	1.26217e+06	244357	6.86144e+06	1.96292e+06	189972	29152.9	986537	1.14395e+06	1.32059e+06	96862.2	134283	339545	223250	436147	264166	1.60583e+06
133	rep2	6.76437e+06	1.0202e+06	4.83888e+06	94696.2	2.22957e+06	1.81187e+06	2.28609e+06	1.98874e+06	926368	2.74606e+06	2.10939e+06	1.5371e+06	381164	324837	1.77821e+06	180579	302918	636957	7.12344e+06	174951	165443	347749	107699	511287	2.02998e+06	792383	783154	1121.54	1.93149e+06	1.56456e+06	9.53046e+06	134227	2.99414e+06	912819	3.60893e+06	1.34389e+07	170490	23392.5	1.74031e+06	1.47292e+06	1.1053e+06	24819.9	384925	108419	180064	167617	324559	375835
134	rep1	2.5308e+06	6.2596e+06	5.20828e+06	665508	464252	905927	442055	477179	1.58749e+06	4.21222e+06	2.54726e+06	1.96904e+06	3.6937e+06	35017.4	1.59173e+06	115011	117492	1.33011e+06	3.23969e+06	222350	140235	1.77446e+06	77653.3	565630	2.47658e+06	2.6278e+06	8.6826e+06	59603.8	2.95132e+06	1.07943e+06	238228	118383	485827	516827	286349	2.46319e+06	967921	124471	745927	703218	4.22551e+06	186019	1.4417e+06	536835	599563	5.76328e+06	1.66552e+06	739650
134	rep2	9.86974e+06	4.37197e+06	6.45528e+06	634467	1.45687e+06	2.95117e+06	658282	654208	983458	1.70566e+06	2.91786e+06	1.31794e+06	1.11409e+06	168407	2.78559e+06	173398	147209	1.19752e+06	8.93495e+06	80767.5	58793.4	1.96493e+06	73181.1	319688	1.64586e+06	1.5225e+06	5.30823e+06	401443	1.97011e+06	551840	429224	117724	1.18088e+06	1.46966e+06	297764	1.4658e+07	1.27346e+06	51618.9	1.72006e+06	514992	3.79028e+06	52097.3	2.98509e+06	109084	391132	2.62118e+06	1.87082e+06	447800
135	rep1	3.11389e+06	1.70366e+06	4.19683e+06	319432	783097	579137	713024	1.1983e+06	962159	7.21791e+06	3.63361e+06	4.23859e+06	789418	82718.8	680081	318534	142427	798759	1.08188e+07	342280	129188	689850	120867	549374	479431	771614	1.92808e+06	51261.5	2.71898e+06	1.25766e+06	4875.5	219801	378795	420452	632673	2.06254e+06	120918	43173.6	719602	3.15944e+06	963453	31993.6	185084	996031	648879	3.03194e+06	1.63908e+06	1.86348e+06
135	rep2	9.09094e+06	959383	4.83747e+06	170059	1.30587e+06	1.17363e+06	815044	657873	1.22676e+06	2.18892e+06	2.27169e+06	3.93576e+06	973795	159204	1.65326e+06	377133	160665	451420	1.50342e+07	209705	204557	861680	95223	220434	966276	1.3269e+06	1.79655e+06	52934.3	1.7671e+06	2.46379e+06	126823	117969	1.44104e+06	754395	402488	1.41135e+07	84277.1	37127.3	2.03459e+06	802852	1.5995e+06	92129.4	251462	98834.8	837664	535232	1.51641e+06	318079
136	rep1	2.87528e+06	3.33052e+06	3.1802e+06	223057	335483	883633	648954	880091	1.61596e+06	5.85506e+06	1.65578e+06	1.84148e+06	2.42833e+06	59693.9	1.58561e+06	349467	122314	1.04024e+06	4.65195e+06	607344	360174	1.39655e+06	88407.4	584238	809906	3.24829e+06	1.53013e+06	61516.3	3.11405e+06	364384	2.99413e+06	129131	242034	254794	2.25736e+06	2.21369e+06	300971	47988.5	854207	1.30767e+06	1.99337e+06	129667	662368	720318	357319	2.81541e+06	510093	751773
136	rep2	8.15466e+06	2.74304e+06	4.72437e+06	273636	846289	895082	613483	503442	1.63884e+06	1.73891e+06	1.17375e+06	1.96282e+06	1.98674e+06	105873	2.77672e+06	351189	287331	1.04615e+06	1.11079e+07	441160	174350	1.7691e+06	82439.5	240532	957183	913547	1.07692e+06	141053	1.86533e+06	395914	4.79058e+06	158330	436035	666162	1.32255e+06	1.46708e+07	434731	67741.2	1.65313e+06	856708	1.96627e+06	109272	1.74821e+06	114622	339557	3.16813e+06	503007	489725
137	rep1	2.0238e+06	2.66363e+06	1.67461e+06	217364	441264	1.12762e+06	482735	230782	1.4996e+06	5.38225e+06	1.22192e+06	3.45463e+06	2.02681e+06	55301.8	1.52512e+06	308334	127624	700666	2.62883e+06	518463	219487	1.19586e+06	81283.6	610722	2.89213e+06	632311	2.29748e+06	35507	3.93485e+06	1.03865e+06	7.20303e+06	147849	682300	532103	2.11612e+06	2.23488e+06	260514	50829	937983	1.00796e+06	3.49867e+06	88621	178736	879215	712518	1.03846e+06	349102	710300
137	rep2	6.87231e+06	2.0439e+06	1.59685e+06	228403	1.00974e+06	1.46315e+06	611368	186459	1.55093e+06	1.71668e+06	1.28875e+06	2.77794e+06	1.2497e+06	141651	2.6374e+06	415348	568008	689169	6.25665e+06	495829	164827	1.4778e+06	86100.3	256639	2.95165e+06	1.0672e+06	1.34352e+06	45198.6	3.70968e+06	1.31791e+06	6.9626e+06	241802	1.14671e+06	1.08478e+06	1.30994e+06	1.26803e+07	195577	59759	1.48161e+06	1.12021e+06	2.86309e+06	67855.4	541021	113312	742965	751822	268656	4.91141e+06
138	rep1	1.16216e+06	3.09966e+06	1.24345e+06	468543	215040	1.11822e+06	704128	289126	1.45758e+06	7.49019e+06	1.25862e+06	4.73124e+06	2.56292e+06	100325	1.93608e+06	328359	158367	497222	3.10417e+06	351473	221692	969258	122093	677780	1.15225e+06	878827	3.32597e+06	6759.15	3.61125e+06	2.03036e+06	1.04973e+06	211357	733164	272587	2.56044e+06	1.99798e+06	271059	53893.6	987915	1.55882e+06	2.16091e+06	116256	220163	871996	723397	3.78193e+06	607861	871355
138	rep2	3.94222e+06	830650	866857	191277	328802	1.94451e+06	940634	167838	588314	2.1717e+06	1.28845e+06	1.50648e+06	420274	242790	1.5575e+06	203132	299503	370195	3.31626e+06	243723	124390	325904	87391.3	360885	863140	340744	614103	26386.8	1.75965e+06	1.97727e+06	1.81356e+06	229547	538024	535009	2.21209e+06	1.44063e+07	146050	16024	2.11825e+06	1.03787e+06	670718	16583	167504	53912	203664	746422	42510.1	555152
141	rep1	1.73917e+06	724484	1.73002e+06	79642.7	505629	1.60215e+06	1.32386e+06	1.12975e+06	1.22356e+06	6.48914e+06	1.10733e+06	2.069e+06	1.74189e+06	152309	1.92575e+06	196876	139432	618583	1.08224e+06	410147	248291	399996	72737.3	933667	1.17264e+06	330507	471543	11555.9	4.12489e+06	5.14755e+06	857773	118506	553222	457276	487847	1.94893e+06	187357	19280	979353	1.88793e+06	1.26675e+06	59772.8	40779.6	122355	139299	332822	48736.9	1.73356e+06
141	rep2	3.49465e+06	243009	1.57688e+06	34527	1.58991e+06	2.01135e+06	1.46854e+06	915064	395003	2.28675e+06	791489	1.0721e+06	132449	296314	861103	138656	210176	527019	756644	257040	389784	175059	86782.1	446152	2.86642e+06	92244.6	215639	17342.9	2.03124e+06	6.19797e+06	1.70194e+06	164794	2.07285e+06	784786	478212	1.40582e+07	176121	15278	1.53452e+06	1.09087e+06	339988	5847.73	46694.2	10541	68555.9	280105	70785.6	482272
142	rep1	2.14952e+06	5.25589e+06	2.75542e+06	405607	511644	1.76018e+06	697058	1.09757e+06	1.2725e+06	6.60543e+06	1.18766e+06	2.23689e+06	2.10411e+06	106128	1.57583e+06	217171	109943	1.4424e+06	2.19336e+06	520428	393784	2.42183e+06	87815.1	711880	1.08596e+06	995619	2.33397e+06	17672	3.67864e+06	192942	245273	122413	111707	672928	984618	2.06644e+06	333580	64925.3	810061	1.00416e+06	3.89976e+06	96775	231247	351883	674165	2.5784e+06	65522.1	870731
142	rep2	8.09927e+06	2.68696e+06	2.80227e+06	451768	1.08975e+06	1.80867e+06	1.16251e+06	622743	975637	2.17534e+06	1.18898e+06	1.38469e+06	910108	168136	2.48799e+06	256401	681607	1.55909e+06	6.14773e+06	195878	484522	2.99255e+06	81285.2	220180	1.36877e+06	681561	1.87604e+06	38798.7	1.82715e+06	436861	243880	267060	187850	1.43987e+06	382444	1.2802e+07	394631	51804.5	1.94229e+06	1.07062e+06	2.84501e+06	68343	526376	60795.7	527386	2.79713e+06	100600	367142
143	rep1	2.27784e+06	3.9445e+06	4.18448e+06	553905	560589	1.44876e+06	1.18653e+06	735843	1.378e+06	6.68645e+06	3.0121e+06	1.51283e+06	2.41765e+06	103391	1.86073e+06	227063	127223	1.30171e+06	2.81781e+06	152028	93952.6	763461	97318.2	698946	1.16121e+06	673948	2.42156e+06	78890.1	3.76621e+06	423348	344078	173536	702377	434390	1.11809e+06	2.20274e+06	365782	73047.6	900291	1.14688e+06	2.6973e+06	119324	411029	396339	326150	3.05844e+06	2.24555e+06	941741
143	rep2	1.2795e+07	1.25595e+06	4.62876e+06	423088	2.17763e+06	1.2744e+06	977603	84847.1	1.63852e+06	2.03618e+06	4.08374e+06	1.56098e+06	1.47551e+06	48511.7	3.17349e+06	280488	298987	1.37284e+06	1.42858e+07	57006.3	71325.8	1.41027e+06	103208	147049	2.64184e+06	646992	3.1047e+06	97394.4	1.9438e+06	438726	303578	245351	244091	1.759e+06	193091	1.28351e+07	330686	108974	1.90501e+06	992442	3.04747e+06	151216	2.12756e+06	218726	222957	2.24935e+06	661194	309939
144	rep1	1.54524e+06	1.01912e+06	923882	92500.8	216253	1.17096e+06	1.25672e+06	1.26959e+06	720845	7.68381e+06	1.56937e+06	1.31277e+06	988487	147016	705933	191115	136522	620897	859033	385021	106770	213440	101430	877749	397167	674031	541678	33790.3	3.99634e+06	1.23869e+06	732264	123559	246196	612615	6.30055e+06	1.98216e+06	202289	35943.4	946592	2.00802e+06	1.3373e+06	26311.8	18236	696668	107400	731868	30902.8	2.50116e+06
144	rep2	5.52472e+06	717297	903815	125471	604891	601616	1.44448e+06	1.72998e+06	406655	3.25614e+06	2.81136e+06	1.1793e+06	317370	283672	1.05831e+06	139418	275437	623995	2.00658e+06	406462	132708	265805	122601	376079	482436	166530	301980	29157.6	1.99013e+06	441281	572040	155552	572891	1.58184e+06	3.53576e+06	1.25402e+07	130934	16430	1.70781e+06	2.0678e+06	486966	22640.3	165694	91083.4	116145	1.72791e+06	51684.6	338193
145	rep1	1.93889e+06	1.31457e+06	1.30557e+06	102230	645205	810295	688226	926360	866117	6.57638e+06	1.298e+06	2.25836e+06	1.3246e+06	138267	1.55772e+06	226112	152511	446941	2.57258e+06	471797	243173	521624	81386.7	979813	318326	503675	1.05157e+06	62060.7	4.01711e+06	1.52735e+06	2.13316e+06	185956	116423	455304	131731	2.11108e+06	84287.5	18791.3	1.06695e+06	1.67067e+06	1.05448e+06	38584.9	168214	412982	221607	821655	288910	2.24878e+06
145	rep2	6.772e+06	1.33128e+06	1.89478e+06	94266.4	1.18975e+06	1.03128e+06	1.95263e+06	626003	842963	2.5723e+06	1.5147e+06	1.62116e+06	434080	305735	2.6282e+06	224849	620062	619343	3.00992e+06	297895	340262	557354	97459.3	347149	256053	459464	1.13208e+06	80821.1	1.73737e+06	2.21121e+06	2.71218e+06	368161	222871	1.23914e+06	119531	1.29114e+07	64649	12141	1.68778e+06	1.21064e+06	575542	15877.7	252200	72239.1	167116	1.38606e+06	47701	374112
146	rep1	687194	2.40422e+06	1.92181e+06	286362	271638	2.30782e+06	810631	970274	1.11333e+06	7.45113e+06	868290	4.29402e+06	1.49416e+06	129514	1.10983e+06	175923	120909	630230	1.71692e+06	222889	182715	581658	107354	748553	2.73028e+06	1.08093e+06	1.92729e+06	15086.2	3.34e+06	2.64571e+06	2.69342e+06	205200	1.55209e+06	141710	2.85518e+06	2.15971e+06	243717	37441.4	1.01522e+06	1.48127e+06	2.06784e+06	60942.6	296150	523452	930623	1.42817e+06	857082	927420
146	rep2	2.70924e+06	772458	1.26913e+06	69245.9	324607	1.79126e+06	1.15904e+06	627934	477548	2.1375e+06	777753	605300	142975	198706	720972	177255	530167	523673	826813	320354	175617	267796	80931.3	370326	3.19467e+06	568331	443097	20377.1	1.69951e+06	4.32522e+06	6.21074e+06	566403	1.32108e+06	385818	1.87453e+06	1.31773e+07	145051	14446.3	1.30809e+06	1.10506e+06	387412	9689.28	69893.7	16760.4	121439	816678	284558	284940
147	rep1	2.28563e+06	1.34187e+06	721222	108144	314034	8.57247e+07	1.29992e+06	532419	1.24131e+06	7.08744e+06	1.0952e+06	1.66414e+06	1.71755e+06	60791.5	1.79037e+06	184435	86542.3	635729	868934	246041	164294	182123	89415.5	785201	2.99214e+06	453245	598077	4428.11	1.62489e+06	601787	1.70077e+06	74584.8	271824	510042	3.84926e+06	1.9578e+06	264100	30282.5	944024	1.03612e+06	1.67637e+06	95083.2	9076.02	773789	185888	325182	11066.4	377988
147	rep2	4.44524e+06	986387	536515	58424.6	975118	6.26621e+07	1.84064e+06	498085	585874	3.02818e+06	1.3305e+06	1.10515e+06	326567	169378	1.85e+06	137091	330033	498402	1.164e+06	200866	103580	142248	107886	407288	4.19391e+06	261109	267437	27881.4	1.85468e+06	822975	1.61793e+06	170421	746856	954979	3.08477e+06	1.28769e+07	230636	15016.7	1.72917e+06	1.17156e+06	633254	10259.8	8283.86	173653	149591	264216	5328.48	543843
148	rep1	1.92135e+06	911703	1.47768e+06	67226.5	790806	1.22028e+06	1.56516e+06	2.5216e+06	624161	7.07914e+06	1.54436e+06	1.05814e+06	1.00231e+06	178105	272164	172927	216175	812226	351927	198692	233389	277732	95609.5	1.01678e+06	2.16395e+06	12222.8	934523	38014.9	4.10501e+06	2.07847e+06	980613	485745	445060	451973	765529	2.00619e+06	245523	25718.3	961285	1.30492e+06	719154	12030.9	33207.9	239684	36593.3	819005	128266	2.47841e+06
148	rep2	3.48192e+06	1.17527e+06	1.7618e+06	129959	419143	1.85725e+06	1.06265e+06	157754	487232	2.42339e+06	1.83724e+06	985889	234103	183236	825804	186122	586285	581262	3.33635e+06	274257	195786	295317	95567.2	435445	2.15747e+06	316912	590280	11195.7	1.67487e+06	2.69697e+06	1.05303e+06	224758	1.51951e+06	554639	2.349e+06	1.2735e+07	208641	15673.8	1.69241e+06	1.05413e+06	553184	14495.8	203692	69750.5	248202	683378	144364	376846
149	rep1	1.19563e+06	460252	2.6191e+06	51813.6	342540	2.10493e+06	1.31329e+06	2.09847e+06	1.35051e+06	8.05533e+06	1.08668e+06	987236	1.15922e+06	175589	2.2698e+06	295885	115693	811810	486237	160861	83771.2	285483	109347	1.0896e+06	1.01729e+06	22313.8	1.34669e+06	50788.1	2.17509e+06	1.81662e+06	420483	226033	630545	253489	72286.9	1.77123e+06	128822	16748.4	820331	1.25992e+06	527931	53190.4	29218.4	71678.4	82119.3	699361	116693	271269
149	rep2	5.2832e+06	140155	3.25522e+06	15618.8	1.25215e+06	1.52816e+06	2.22876e+06	1.7206e+06	288398	2.99928e+06	1.44384e+06	421770	103026	438056	382050	118556	1.17749e+06	810116	657808	128630	71029.8	94172.8	115453	439528	1.31335e+06	11208.1	197693	60291.1	2.03472e+06	1.43399e+06	384928	434128	812615	640022	41136.7	1.17705e+07	101527	9509.15	1.6772e+06	1.2314e+06	199393	3911.84	77356.5	11801.5	34464.5	405687	19841.2	710911
150	rep1	4.21799e+06	1.67317e+06	3.46518e+06	122777	744035	1.42226e+06	862052	1.56285e+06	743947	6.48932e+06	2.63073e+06	974603	1.19226e+06	86167.4	993231	156153	137074	1.55922e+06	2.20035e+06	86124.2	137534	686791	77319.4	559240	792486	678732	2.05389e+06	38219.4	3.70031e+06	350223	289532	128288	188549	396988	1.62912e+06	2.54236e+06	212713	27783.8	755803	1.06877e+06	1.29343e+06	39637.7	534685	336841	211989	1.6262e+06	346933	2.03944e+06
150	rep2	9.39786e+06	1.32461e+06	3.45588e+06	156864	3.12872e+06	2.43238e+06	1.33103e+06	1.12995e+06	656081	2.46238e+06	2.02056e+06	1.07343e+06	431341	277767	1.71394e+06	267256	509732	1.11941e+06	5.88546e+06	86609	130879	1.35827e+06	98295.8	268759	871302	901230	1.49313e+06	51411.4	1.81715e+06	2.30014e+06	284551	253695	456585	1.30316e+06	1.06496e+06	1.3054e+07	315659	19001	1.62254e+06	1.08383e+06	1.60711e+06	16727.7	873568	79560.4	210426	743047	269968	544770
151	rep1	1.08241e+06	9.3984e+06	2.38287e+06	735400	861781	2.17627e+06	744184	542929	1.38096e+06	5.10121e+06	687814	3.07397e+07	2.64496e+06	131717	1.76605e+06	172060	122585	943033	1.13427e+06	240477	397940	3.09801e+06	60592.6	835407	1.7383e+06	248390	2.65841e+06	36435.2	3.54112e+06	2.52247e+06	505953	126225	897669	607711	261408	2.36451e+06	613319	91181.1	675830	1.1564e+06	5.12823e+06	141552	332753	515971	1.4576e+06	2.73738e+06	650758	713730
151	rep2	2.91391e+06	8.79584e+06	2.42003e+06	869999	1.80705e+06	2.94955e+06	938311	478784	1.61324e+06	1.71377e+06	841346	2.34316e+07	1.56182e+06	287260	3.02917e+06	225369	482173	940344	2.83984e+06	147905	484469	3.92068e+06	81162.6	335552	1.89817e+06	260047	1.4665e+06	41326.4	3.71184e+06	3.19316e+06	445379	186715	1.55654e+06	1.34606e+06	1.50458e+06	1.29079e+07	397085	94659.9	1.36566e+06	1.21808e+06	4.12524e+06	134225	845224	104593	1.49208e+06	1.99596e+06	460037	4.83743e+06
152	rep1	1.67212e+06	2.91818e+06	2.45495e+06	337531	404533	1.51438e+06	964926	139190	1.58287e+06	5.18625e+06	953493	2.69318e+06	2.49802e+06	85793.2	1.49921e+06	132446	123433	882797	1.90201e+06	186182	205882	1.59591e+06	78492.3	707997	1.4442e+06	1.46195e+06	8.55938e+06	34023.3	3.27024e+06	400359	2.14035e+06	148660	86426.6	397548	23142.4	2.60129e+06	636997	118987	933930	1.04268e+06	7.8816e+06	183441	376095	1.00013e+06	386885	1.0366e+06	90408.3	1.69515e+06
152	rep2	6.48072e+06	2.61787e+06	2.5667e+06	349297	915527	2.04382e+06	1.11914e+06	123513	1.7484e+06	1.54253e+06	2.79979e+06	1.93587e+06	1.81317e+06	195484	2.51365e+06	176980	532854	872320	4.83313e+06	112439	446361	1.98182e+06	92703.4	256918	1.58433e+06	1.45177e+06	5.01064e+06	276.671	3.92436e+06	399687	1.95033e+06	249059	139347	916283	1.57677e+06	1.3032e+07	433984	142544	1.7453e+06	1.09775e+06	6.83615e+06	179374	825759	248761	399175	773844	57782.9	4.6976e+06
153	rep1	738809	3.01553e+06	2.51094e+06	495129	492720	4.06848e+06	944480	415449	1.29761e+06	6.03171e+06	705701	6.98163e+06	2.01728e+06	139464	1.45639e+06	179164	119158	657960	1.61693e+06	88957.3	121916	517712	94314	714179	2.93937e+06	309286	2.18492e+06	9898.96	3.17955e+06	663287	3.52329e+06	96650.8	450261	391396	976759	2.20404e+06	278814	90680.3	896663	845363	4.84192e+06	103502	128102	872353	573807	1.43174e+06	367367	1.97776e+06
153	rep2	3.50524e+06	1.06652e+06	1.74934e+06	117980	1.14908e+06	1.37347e+06	1.08166e+06	457818	511567	1.83851e+06	2.05297e+06	2.11709e+06	400718	268258	771153	166545	280165	592664	4.36841e+06	178718	41682.8	208900	73922.1	303830	2.68239e+06	160803	489206	19298.3	1.49846e+06	957081	4.39313e+06	172785	506502	456764	1.99422e+06	1.28484e+07	155612	18038.8	1.50417e+06	981398	518108	36737.7	380147	54295	178282	1.02852e+06	86385.7	366376
154	rep1	1.80321e+06	3.24057e+06	2.38615e+06	622052	346029	1.59193e+06	598209	436271	1.44929e+06	6.03678e+06	2.11307e+06	4.19865e+06	2.7327e+06	70676.9	1.76817e+06	186411	176476	1.09033e+06	3.04956e+06	155696	50875.4	1.39549e+06	84649.6	743912	9.81692e+06	453667	4.12917e+06	47143.4	4.79067e+06	900951	536414	151094	429202	476503	32118.7	2.22229e+06	410440	90310.4	1.39873e+06	1.16326e+06	4.97544e+06	152346	330643	885347	577988	2.81073e+06	143564	2.37776e+06
154	rep2	8.39101e+06	1.15854e+06	6.2125e+06	794420	855307	1.95582e+06	806091	215210	1.39225e+06	1.77817e+06	2.23052e+06	1.84273e+06	1.32159e+06	85191.6	2.4976e+06	228606	261191	1.16468e+06	1.04443e+07	36893.3	25975.5	1.94104e+06	124295	157794	2.01034e+07	289176	2.96762e+06	62655.3	1.477e+06	369074	398319	159393	805752	908213	21369.6	1.19945e+07	1.48365e+06	97321	1.32354e+06	906843	4.04115e+06	169611	1.41738e+06	206146	376895	2.1183e+06	75503.5	440382
155	rep1	2.55179e+06	3.26119e+06	2.89527e+06	258102	627905	1.12162e+06	835061	216618	1.10006e+06	6.87779e+06	2.18897e+06	1.64797e+06	1.87642e+06	77105.9	1.52104e+06	224893	105308	1.55247e+06	3.21551e+06	124194	162807	605283	86901	732368	921769	900729	3.06296e+06	51357.4	2.93408e+06	568826	276402	112107	238420	439804	1.37947e+06	1.98245e+06	130719	37430.5	703961	1.09315e+06	1.83744e+06	75001.3	461852	342299	220104	1.67077e+06	2.22889e+06	1.13821e+06
155	rep2	7.25397e+06	1.84663e+06	3.49609e+06	348356	1.71629e+06	1.73613e+06	1.11376e+06	587432	1.24638e+06	3.24267e+06	1.18888e+06	2.11206e+06	1.06769e+06	181404	2.09499e+06	364511	381680	1.04214e+06	9.53477e+06	64983.3	107645	1.38606e+06	136582	259773	939577	823201	1.56953e+06	54636.7	1.35936e+06	627124	358582	161992	191894	1.01642e+06	499858	1.26585e+07	220040	41519.4	1.37828e+06	1.25933e+06	2.67275e+06	109131	1.54619e+06	118390	298977	1.11348e+06	1.41079e+06	277124
156	rep1	2.18647e+06	3.815e+06	2.00995e+06	330133	252161	855781	735712	1.07359e+06	966762	8.35014e+06	1.26438e+06	6.53207e+06	1.58935e+06	119346	1.35118e+06	168533	176475	1.10051e+06	2.15136e+06	347545	196500	608463	134531	867835	1.76796e+06	2.28201e+06	1.73824e+06	29497.4	3.81985e+06	2.31211e+06	951276	174875	838782	293648	61073.3	2.22071e+06	145892	31849.6	924652	1.31435e+06	1.9835e+06	55089.2	414299	556876	967750	2.86387e+06	703716	2.20971e+06
156	rep2	7.45697e+06	978907	2.57855e+06	88635	356827	1.29781e+06	1.44575e+06	953620	317387	2.72519e+06	1.35828e+06	897791	220535	463326	874748	107794	279277	898755	3.45705e+06	177247	78641.1	336254	105267	394689	1.09893e+06	495183	888437	32845.9	1.5364e+06	3.15941e+06	1.74648e+06	214367	1.2911e+06	561392	221706	1.28939e+07	114492	9304.49	1.75412e+06	1.25861e+06	651787	6604.7	413369	79613.3	317252	529595	587706	268383
157	rep1	1.64364e+06	3.71949e+06	2.13633e+06	271321	214814	1.36913e+06	494818	852785	1.29914e+06	5.93755e+06	2.2131e+06	7.58297e+06	1.9533e+06	102498	1.6626e+06	188978	175689	933122	1.64975e+06	430639	269115	492453	97754.5	861664	3.40916e+06	2.16791e+06	1.53904e+06	11812.1	3.31167e+06	1.44586e+06	831517	158215	1.05621e+06	212546	120450	2.08869e+06	220045	71891.6	899357	1.42662e+06	2.52278e+06	100305	296356	512108	864970	2.10001e+06	1.0121e+06	1.77014e+06
157	rep2	5.79515e+06	1.95101e+06	1.53549e+06	171406	389374	1.98771e+06	774333	619941	1.08854e+06	1.42954e+06	1.25257e+06	2.29302e+06	931719	255240	1.89762e+06	260048	457358	864193	4.42113e+06	225556	144932	414516	64125.3	300976	4.98265e+06	943398	1.00023e+06	16434.8	1.73746e+06	2.79849e+06	903971	176463	2.69501e+06	608264	50957.6	1.2424e+07	182874	26380.3	1.61718e+06	785145	844911	69295	707519	59336	453596	863672	192510	562567
158	rep1	3.02221e+06	1.99728e+06	1.70768e+06	272003	544837	1.41258e+06	1.65062e+06	1.4563e+06	550817	6.58322e+06	3.0526e+06	948449	743462	178253	635078	141655	130143	791457	1.67959e+06	314883	89106.3	233119	101392	994490	2.31964e+06	655003	149769	41254.2	4.95078e+06	904793	944243	173591	1.66112e+06	305615	5.27759e+06	1.9124e+06	464700	24697.3	1.15581e+06	1.68808e+06	1.02303e+06	22210.2	126329	587977	190525	1.11272e+06	484195	2.0628e+06
158	rep2	9.54438e+06	1.58741e+06	3.64044e+06	495693	1.35429e+06	1.36944e+06	1.34715e+06	1.6381e+06	275869	2.20366e+06	2.8795e+06	550702	209418	373936	669932	94307	362543	745370	5.36269e+06	238342	50975.2	336779	94803.8	423536	1.90813e+06	309636	173891	71962.2	2.22383e+06	395423	962598	250394	3.60949e+06	497557	3.02322e+06	1.28533e+07	198099	14077.1	1.89464e+06	1.13398e+06	720831	11039.9	668649	203646	243099	582307	124809	357789
159	rep1	1.95709e+06	3.01719e+06	2.63142e+06	269729	304445	1.32038e+06	463352	341606	1.66884e+06	6.08366e+06	1.11159e+06	3.31696e+06	3.0795e+06	87544.9	1.34511e+06	207276	128670	773840	2.34992e+06	237440	166781	1.28656e+06	95063	625481	1.26002e+06	886050	5.38824e+06	6194.95	3.05218e+06	736926	756140	178099	123925	327874	65265.3	2.09859e+06	380880	123520	876903	1.90776e+06	3.77169e+06	184990	357006	775438	322393	1.4416e+06	180072	872989
159	rep2	6.79837e+06	1.41828e+06	2.28362e+06	239873	822721	2.7776e+06	1.16101e+06	254893	1.35515e+06	1.78302e+06	1.27813e+06	2.03964e+06	1.14949e+06	229325	2.69026e+06	267701	420048	814227	7.06793e+06	167257	275657	1.98304e+06	81134.3	196447	766491	368064	3.46335e+06	27211.6	1.64472e+06	840184	732297	177179	126599	1.15632e+06	52563.6	1.27913e+07	287315	59112.4	1.68394e+06	966394	4.41465e+06	98554.1	792306	133093	241636	901132	139043	317631
160	rep1	2.9529e+06	3.48974e+06	6.67106e+06	380213	586990	822401	1.4045e+06	365968	1.52113e+06	5.91098e+06	2.37617e+06	4.36479e+06	2.37445e+06	88741.9	1.04801e+06	80453.8	77546.2	1.18915e+06	3.93766e+06	202247	464667	1.43528e+06	79707.9	698517	4.96786e+06	1.61001e+06	1.62748e+07	5664.94	1.98293e+06	268273	245644	139409	69697.3	516909	411236	2.36067e+06	477862	160010	735794	1.13844e+06	5.26313e+06	243249	662544	441506	433434	2.20181e+06	732922	303812
160	rep2	9.9877e+06	1.71449e+06	6.47823e+06	357804	1.60111e+06	990814	1.24929e+06	407066	1.26766e+06	2.20721e+06	1.37347e+06	3.12362e+06	1.46027e+06	157152	1.39438e+06	131113	298278	1.23511e+06	1.71648e+07	113743	486997	1.48712e+06	93629	218213	3.07932e+06	943931	8.31723e+06	24464.5	1.55625e+06	161581	243916	183449	130598	947519	361490	1.28906e+07	588477	121805	1.35027e+06	1.12836e+06	4.2055e+06	178870	2.41915e+06	101729	255766	1.73026e+06	614306	313355
161	rep1	1.45029e+06	3.32265e+06	2.2449e+06	418467	249775	1.19553e+06	343842	110243	1.49629e+06	4.12128e+06	976544	5.63201e+06	4.24114e+06	49030.3	1.27481e+06	82776.9	103415	790829	1.2025e+06	200685	206620	1.77333e+06	61559.7	557594	1.83986e+06	1.00551e+06	7.19418e+06	12683.4	1.73971e+06	554207	305550	182575	80808.4	615527	2462.33	2.3711e+06	620940	159679	722427	857679	8.42808e+06	283318	269361	540256	449508	2.00558e+06	267198	839595
161	rep2	6.40361e+06	1.51127e+06	1.93717e+06	362600	1.09328e+06	1.00559e+06	474411	124119	1.61903e+06	1.41918e+06	863994	3.52307e+06	2.0888e+06	96824.5	1.82901e+06	202213	425935	781856	8.17337e+06	230719	228650	1.55556e+06	71660.5	148432	3.6593e+06	744459	2.73699e+06	20385.4	1.51904e+06	1.17903e+06	226244	233862	232659	1.19737e+06	54600.7	1.19381e+07	430179	101198	1.40663e+06	919883	3.74522e+06	186850	904655	192270	342788	1.87547e+06	89126.3	293980
162	rep1	1.34833e+06	583488	1.24841e+06	83704.8	369552	1.11253e+06	1.4753e+06	1.41966e+06	1.37984e+06	7.44325e+06	1.53759e+06	1.38627e+06	1.27043e+06	111224	1.6112e+06	208010	189400	547441	577073	276511	201538	343093	97796.1	1.03196e+06	1.64438e+06	32366.6	111702	19358.1	3.19873e+06	562284	916436	288143	542036	283440	271308	1.80011e+06	192138	32532.6	717521	2.17344e+06	957463	144507	33092	245818	41526.2	541082	22610.5	1.93309e+06
162	rep2	1.13479e+07	7.47789e+06	3.76788e+06	856426	648800	1.07534e+06	555055	440721	1.36775e+06	1.88839e+06	2.0837e+06	2.15246e+06	1.94758e+06	122629	1.73542e+06	308542	650514	2.65756e+06	1.1977e+07	66933.9	42347.5	1.51649e+06	100327	261352	1.42608e+06	69061.3	1.07953e+06	40665.1	1.39192e+06	285168	503328	454326	488377	644663	200980	1.2879e+07	255180	68949.2	1.29087e+06	989304	1.86805e+06	178238	7.05329e+06	141410	220173	4.6034e+06	274744	261312
163	rep1	4.60381e+06	1.91253e+06	6.55337e+06	514071	1.42445e+06	973550	1.55216e+06	2.91369e+06	636441	7.55654e+06	5.2925e+06	989327	810662	86789.7	722004	182962	175663	1.01536e+06	3.37015e+06	142059	213215	300654	119512	792482	725746	784515	1.90916e+06	195414	4.28231e+06	377452	744810	295766	483061	433879	3.25991e+06	2.06542e+06	176687	16627.5	862403	1.97964e+06	1.09e+06	18420.2	624669	1.04415e+06	184965	1.36679e+06	2.17509e+06	741756
163	rep2	8.39928e+06	731955	3.655e+06	292115	2.21352e+06	1.47844e+06	2.30442e+06	2.50916e+06	365991	2.90911e+06	2.3135e+06	274975	198808	264375	733097	125843	1.20302e+06	827453	2.3627e+06	98307.4	87773.1	382768	116316	369388	910551	353872	2.3574e+06	319746	2.0044e+06	1.25205e+06	428184	425618	499620	1.37063e+06	3.24468e+06	1.33539e+07	79050.8	10498.1	1.55931e+06	1.21161e+06	560427	4323.72	88981.2	93486.3	24629.9	454055	220998	453199
164	rep1	3.27419e+06	6.35817e+06	5.80829e+06	683318	716031	1.39051e+06	1.01701e+06	575452	1.27543e+06	6.56176e+06	3.92898e+06	5.41452e+06	2.86313e+06	84130.9	1.43875e+06	124647	124414	1.60189e+06	3.37283e+06	69513.1	211641	1.81995e+06	111640	665756	890385	192952	4.34815e+06	15058.4	2.88976e+06	645272	396631	107081	465011	742862	654370	2.01811e+06	602623	117691	669692	1.05481e+06	4.54747e+06	125246	805495	358880	546002	3.60499e+06	2.41736e+06	896985
164	rep2	1.03111e+07	2.54373e+06	4.66077e+06	728302	2.11421e+06	1.56689e+06	1.26379e+06	596650	1.2634e+06	2.54246e+06	2.57264e+06	3.9222e+06	1.66387e+06	146691	2.03906e+06	203214	344617	1.66469e+06	9.2425e+06	29037.7	193584	2.93139e+06	113359	176138	1.46726e+06	140585	2.30146e+06	85828.8	1.74415e+06	687185	377660	123920	960347	1.58792e+06	392497	1.32175e+07	594541	116521	1.34995e+06	1.16153e+06	3.67951e+06	106756	2.10335e+06	83380.7	458105	1.67085e+06	2.50017e+06	387080
165	rep1	4.12493e+06	8.32743e+06	3.65657e+06	994177	535735	962837	1.09038e+06	694710	1.28381e+06	6.20825e+06	4.23609e+06	2.78939e+06	1.92217e+06	118680	1.60343e+06	399488	129173	1.59828e+06	5.48274e+06	448442	269376	1.0918e+06	95864.2	888154	1.69048e+06	232268	3.21357e+06	104592	3.36408e+06	133178	220048	151428	534268	626390	387620	2.01509e+06	241749	59874.5	832690	1.08563e+06	1.73351e+06	70875.9	1.11551e+06	467704	370549	5.88888e+06	1.83623e+06	1.86221e+06
165	rep2	1.05714e+07	4.70917e+06	3.13762e+06	508489	912137	1.97057e+06	1.30918e+06	722471	838359	1.81181e+06	2.48404e+06	1.10448e+06	829287	332216	1.88459e+06	337277	215878	1.57135e+06	4.87658e+06	357261	291976	672950	73450.4	299379	2.64704e+06	423114	255982	72555.6	825715	1.01306e+06	287671	198828	1.2281e+06	1.1378e+06	408961	1.31851e+07	158846	35533.8	574559	878120	1.08447e+06	41025.6	684653	55157.2	219950	2.52494e+06	1.28118e+06	232290
166	rep1	1.92053e+06	1.47094e+06	960792	84786.5	280053	1.0267e+06	850638	1.69134e+06	1.48948e+06	7.27189e+06	1.78217e+06	2.35499e+06	1.34544e+06	68247.9	1.6484e+06	308681	129139	519259	601582	471536	203034	297214	108619	1.11446e+06	483131	1.07221e+06	1.40991e+06	7042.42	3.01334e+06	672887	457323	261823	44415.8	436436	3.81663e+06	1.96768e+06	699278	24745.3	858028	1.89216e+06	1.31489e+06	72507.3	17710.3	111832	49447.8	1.12638e+06	33744.9	693495
166	rep2	1.85983e+06	640956	1.22291e+06	67929.3	662322	1.31437e+06	1.26542e+06	1.64554e+06	316276	2.17657e+06	1.02491e+06	553142	127290	197929	887204	125573	360791	564385	758147	295501	87761.7	133064	82944.5	351136	398660	363709	308718	20373.7	1.79267e+06	978053	517838	307437	79044.5	911475	1.69925e+06	1.45224e+07	553569	9905.33	1.55737e+06	954427	240091	3768.57	36274.2	14988.7	10767.8	642081	43302.2	450810
167	rep1	2.05427e+06	1.09125e+06	3.22127e+06	155878	917229	1.25607e+06	838528	673970	1.08048e+06	5.91052e+06	2.2373e+06	9.43782e+06	1.15278e+06	82849.6	1.19979e+06	206835	194388	847134	2.33977e+06	159028	267242	446093	74916.5	773623	3.08555e+06	2.55374e+06	1.83545e+06	4154.64	4.1787e+06	2.1714e+06	420737	342241	880229	340243	2.16685e+06	2.00919e+06	159939	31737.7	960139	1.36097e+06	1.93878e+06	56844.3	327537	553495	894751	582254	1.01086e+06	802349
167	rep2	4.98728e+06	441077	3.19373e+06	60197.8	1.97357e+06	1.6114e+06	1.03687e+06	822867	424339	2.18796e+06	1.7375e+06	2.02763e+06	151066	279903	805221	151050	896437	552825	2.47378e+06	153475	120023	212817	82923	294075	3.06114e+06	836280	677046	19665.3	2.1642e+06	2.87449e+06	535368	511187	3.10935e+06	682721	1.57473e+06	1.36486e+07	88724	10762.4	1.77927e+06	907136	469010	5058.06	202215	33804.1	835717	112153	202309	573567
168	rep1	4.01795e+06	1.24493e+06	3.25134e+06	93000.1	369928	675072	1.06478e+06	3.65465e+06	1.14865e+06	7.42735e+06	2.81576e+06	3.12176e+06	873729	115238	1.4134e+06	239609	151929	831394	1.76784e+06	465108	249096	380971	127796	1.00276e+06	1.53851e+06	403151	2.60815e+06	5272.93	3.7925e+06	576413	1.65563e+06	167416	293345	320692	176253	1.83261e+06	184062	32182.5	1.0618e+06	1.15664e+06	1.68031e+06	44396.2	221148	214809	170339	526796	202909	723565
168	rep2	3.56327e+06	1.07083e+07	6.33534e+06	2.09254e+06	646445	3.88481e+06	1.78473e+06	2.0871e+06	1.18517e+06	2.08681e+06	2.40881e+06	4.4653e+06	1.04959e+06	319529	1.69534e+06	288996	276557	1.04467e+06	3.86756e+06	62059.7	64081.2	1.30685e+06	101036	309064	1.26969e+06	3.4e+06	895326	118138	1.63406e+06	1.33474e+06	2.33461e+06	151396	501125	1.71595e+06	83609.7	1.39813e+07	226489	63123.4	1.46155e+06	795676	2.53845e+06	91454.2	784660	124360	792818	7.05427e+06	1.08565e+06	333196
169	rep1	1.80646e+06	3.35197e+06	2.60644e+06	283841	332635	540199	775676	948756	1.18469e+06	9.28691e+06	1.49718e+06	3.79143e+06	2.31106e+06	53269.5	796842	336282	259551	1.20462e+06	3.96297e+06	641115	115254	1.01105e+06	174238	740694	362041	665624	1.81808e+06	41274.3	3.44039e+06	168462	1.02482e+06	529066	167488	247295	112488	1.72759e+06	266512	63169.3	974101	2.60634e+06	1.36878e+06	128885	519429	630230	318082	4.35197e+06	716743	1.52259e+06
169	rep2	7.11242e+06	3.56086e+06	3.39688e+06	344303	736709	723989	913644	209482	1.84113e+06	3.96143e+06	1.40537e+06	5.48021e+06	2.58627e+06	121995	2.14952e+06	637736	525499	1.52785e+06	1.57741e+07	597027	158119	1.70022e+06	187321	156805	1.22619e+06	989288	951284	59686.7	1.41509e+06	267499	1.05336e+06	457309	376191	634759	36272	1.4517e+07	332817	110058	1.55529e+06	1.33613e+06	2.71797e+06	184607	2.56591e+06	116183	507397	3.96178e+06	504955	237462
170	rep1	1.94065e+06	2.6679e+06	1.95585e+06	234743	436560	1.285e+06	1.35299e+06	1.48546e+06	1.22979e+06	8.50279e+06	4.13223e+06	2.37551e+06	1.57272e+06	101381	1.79321e+06	193098	191538	560120	2.6227e+06	340553	138389	336944	152623	1.01461e+06	3.78079e+06	556860	673449	71436.8	4.06652e+06	1.11504e+06	698640	204516	1.69781e+06	197765	5.55347e+06	1.90513e+06	125587	27682.9	976784	1.56392e+06	1.29981e+06	79200.9	215677	666650	453363	851827	194144	689187
170	rep2	8.84739e+06	4.5063e+06	3.3057e+06	689280	1.05106e+06	926040	688580	762251	1.05898e+06	3.09827e+06	4.439e+06	5.13472e+06	1.14914e+06	152985	1.65897e+06	352430	406835	937173	9.60847e+06	503140	90099.8	818911	159838	202043	5.19862e+06	317354	294063	109655	1.70366e+06	150142	766873	154631	3.10195e+06	464223	1.53673e+06	1.53061e+07	129237	41442.3	1.61636e+06	975828	1.42523e+06	89845.6	2.51342e+06	178519	523672	3.08177e+06	206725	330889
171	rep1	1.78528e+06	3.98632e+06	4.94423e+06	1.0362e+06	643322	862505	708290	497354	1.76927e+06	6.28606e+06	1.80199e+06	2.78158e+06	4.22212e+06	49327.8	1.47363e+06	119266	137891	988966	2.44402e+06	111620	159448	3.08828e+06	82068	744926	1.4682e+06	1.30389e+06	7.96576e+06	115696	3.2471e+06	171532	298805	201007	287596	662885	392427	2.07102e+06	545774	104899	967108	1.42013e+06	4.21952e+06	208731	808656	329637	473271	2.10986e+06	1.57963e+06	1.85137e+06
171	rep2	7.50275e+06	452438	889208	43069.2	2.95337e+06	524713	658327	487327	1.04675e+06	5.19423e+06	2.75453e+06	757235	620208	146393	3.11365e+06	360910	697539	404914	3.71633e+06	282812	102612	138570	254340	176788	2.16773e+06	409739	214362	44390.6	1.78017e+06	398580	967146	387975	1.66741e+06	923935	1.70437e+06	1.43574e+07	78259.2	20755.1	1.75045e+06	1.63439e+06	581685	20342.2	96171.3	49200.1	243514	233647	27121.4	412081
172	rep1	1.12545e+06	1.42438e+06	676598	122955	135984	841951	1.0692e+06	2.284e+06	1.49988e+06	8.74268e+06	919834	4.25126e+06	1.40103e+06	132469	2.02263e+06	186756	273602	522833	295561	258144	280106	372237	131536	1.17392e+06	1.64827e+06	486533	1.69615e+06	40198.4	3.31761e+06	466011	326226	447728	178436	366291	2.59461e+06	1.89864e+06	196139	41869.3	1.18837e+06	3.08482e+06	1.08355e+06	157504	58753.6	178213	144715	2.91519e+06	51342.5	1.79884e+06
172	rep2	2.69319e+06	1.28368e+06	468464	126428	339473	1.20315e+06	1.27878e+06	1.57341e+06	1.73406e+06	3.77457e+06	938969	2.32596e+06	1.01065e+06	354136	3.34957e+06	277197	468292	593448	858739	187961	328028	390565	161734	463668	1.6591e+06	559075	1.17587e+06	65598.9	3.12674e+06	610519	296445	266056	286948	742500	1.65056e+06	1.34887e+07	148201	38296.5	1.39418e+06	2.0809e+06	883601	177382	59247.3	23655.9	129826	2.38005e+06	37764.5	4.52952e+06
173	rep1	2.44045e+06	8.87064e+06	6.71717e+06	5.75141e+06	651943	2.74672e+06	1.47086e+06	190852	903661	5.40101e+06	5.92627e+06	3.19748e+06	2.41058e+06	189151	594163	109309	215910	1.29748e+06	8.10303e+06	201965	153324	2.90397e+06	69129.1	1.44554e+06	608937	1.88767e+06	1.58754e+07	1.69305e+06	4.89963e+06	28728.7	1.22281e+06	154407	2845.33	293467	817402	1.89116e+06	328136	118051	1.01743e+06	1.32357e+06	3.72684e+06	22542.1	725409	1.32813e+06	257148	3.77899e+06	5.52157e+06	2.26071e+06
173	rep2	8.54573e+06	5.89404e+06	5.04234e+06	4.8096e+06	1.4866e+06	2.98871e+06	1.32072e+06	151911	1.0678e+06	1.97687e+06	5.04218e+06	2.35083e+06	1.76555e+06	507788	882975	141155	617328	1.18182e+06	2.11398e+07	103100	131278	3.79754e+06	84378.7	512592	608941	1.68009e+06	8.93705e+06	3.29215e+06	3.69851e+06	29044.2	1.10998e+06	225056	8558.75	544573	546674	1.2435e+07	370113	114630	1.07341e+06	1.08555e+06	3.27456e+06	20465.6	2.12774e+06	125881	274834	3.34081e+06	4.7937e+06	4.01998e+06
174	rep1	4.0408e+06	1.88889e+06	7.01266e+06	210852	767241	797188	1.14107e+06	3.23892e+06	703484	8.48567e+06	3.74581e+06	1.97003e+06	732088	79897.3	417900	166805	177800	488657	7.44734e+06	619024	99965.2	598045	138151	1.1137e+06	1.33182e+06	272732	3.17865e+06	69937.2	4.77495e+06	350303	2.11336e+06	135543	973078	199549	186344	2.03953e+06	420896	29622.1	1.03973e+06	1.12848e+06	958018	22227.9	143357	832276	102711	558457	150245	2.83023e+06
174	rep2	1.44101e+07	608985	5.27571e+06	93251.6	2.42531e+06	757739	1.42563e+06	2.90892e+06	441372	3.42306e+06	2.89288e+06	888671	233865	178272	947792	140062	1.1857e+06	480212	1.01247e+07	350202	81019.3	232374	137418	248594	1.8047e+06	475095	364783	62120	1.99029e+06	621144	2.43158e+06	379888	2.59052e+06	379390	118341	1.57484e+07	223359	18436.6	1.63439e+06	1.02565e+06	381341	6986.14	196168	148643	94663.9	232914	216468	417179
175	rep1	2.53626e+06	583397	2.22122e+06	76351.4	658567	1.81305e+06	1.35752e+06	2.48922e+06	1.06347e+06	7.57668e+06	2.85204e+06	955109	668244	132891	1.04789e+06	185115	165329	655273	1.01199e+06	251342	301847	580013	94764.3	1.07042e+06	1.96427e+06	63017.5	1.07829e+06	18821.5	5.36149e+06	1.95242e+06	709878	155462	795492	281550	742763	2.0536e+06	295067	17432	1.21392e+06	1.23911e+06	906607	42977	45284.9	83345.6	181554	300450	55910.4	1.32295e+06
175	rep2	6.82853e+06	172916	2.22217e+06	55674.2	2.9062e+06	2.84417e+06	1.7653e+06	2.02684e+06	323626	3.17639e+06	2.55914e+06	468781	68675.1	313008	660245	123567	345143	473096	1.11616e+06	123341	178361	195828	127047	273488	1.39221e+06	11077.8	31551.8	14799	1.93904e+06	755954	787264	106655	1.10082e+06	554960	314468	1.65824e+07	134613	16373.3	2.16084e+06	1.0064e+06	467586	449.961	42976.9	14694.4	42277.6	107123	4292.16	689678
176	rep1	1.70368e+06	3.62347e+06	2.53695e+06	336842	500123	1.15207e+06	576098	492524	1.58334e+06	6.1936e+06	1.59756e+06	2.94308e+06	2.41196e+06	105594	1.57265e+06	212647	140518	634571	1.56117e+06	307677	421592	1.64103e+06	107608	779022	970064	856898	2.02009e+06	30941.4	3.5506e+06	764125	2.27195e+06	130221	329900	354678	2.4443e+06	2.34628e+06	383535	55667.1	1.07948e+06	938930	2.71933e+06	102486	295163	431613	553849	1.46324e+06	264067	2.15972e+06
176	rep2	9.90791e+06	1.80753e+06	2.51506e+06	328831	2.13753e+06	809842	614311	504377	1.49999e+06	2.87664e+06	1.04006e+06	4.17127e+06	1.67862e+06	154258	2.91861e+06	331474	885270	731108	1.11379e+07	279258	467890	1.8118e+06	135667	131298	1.47434e+06	662850	676883	68629.7	1.38292e+06	449297	2.64854e+06	330351	1.00381e+06	589998	695242	1.69929e+07	394706	61862.2	1.83388e+06	853666	2.47977e+06	106588	1.23386e+06	116720	638141	1.33516e+06	726220	327420
177	rep1	663925	665975	2.26204e+06	104279	130050	2.87976e+06	1.32644e+06	897355	982654	7.83215e+06	1.24937e+06	1.24467e+06	740638	171192	1.10718e+06	246229	194476	456670	530339	141432	63859	417701	109978	924782	1.85098e+06	5.21698e+06	707458	52464.3	3.79575e+06	3.24891e+06	2.93235e+06	277780	1.06363e+06	153209	135848	2.05509e+06	316360	15286.4	810476	1.20807e+06	690528	31750.1	59864.1	230967	211841	583795	536385	2.73324e+06
177	rep2	6.44857e+06	1.31299e+06	1.98953e+06	124731	810813	937670	622990	288272	896521	4.27991e+06	839313	5.03711e+06	693109	219581	1.97161e+06	403289	589087	569932	8.27175e+06	260610	120821	354330	198709	167896	2.04745e+06	1.07711e+06	288021	68257.3	1.53531e+06	1.04924e+06	3.88575e+06	404038	2.47312e+06	489562	51132.7	1.77136e+07	169553	34423.1	1.84503e+06	1.46845e+06	866291	46564.1	643706	44605	579085	898198	527536	230613
178	rep1	1.02432e+06	1.2696e+06	484510	103020	313583	865745	609975	1.15609e+06	1.00728e+06	8.02797e+06	665977	3.44654e+06	1.19329e+06	82984.3	1.78488e+06	262416	115851	705413	1.02162e+06	340066	207390	309679	114373	1.00687e+06	2.02858e+06	569019	1.08028e+06	33847.9	3.66965e+06	1.11276e+06	551562	238080	778018	379134	5.35969e+06	2.10003e+06	83235.6	24417.7	693610	1.39918e+06	1.2899e+06	71977.8	37141.2	784957	438149	1.43509e+06	227443	2.40367e+06
178	rep2	9.22281e+06	783629	1.55652e+06	276275	1.24746e+06	775426	917681	1.14754e+06	190973	3.29513e+06	6.64872e+06	767999	236141	196229	149389	85075.8	897270	756726	1.70895e+07	603762	38994.2	431196	146365	411223	1.36717e+06	158009	1.3151e+06	186508	1.82439e+06	384653	846330	561996	2.96611e+06	638657	3.21346e+06	8.85041e+06	91897.4	18303.7	904983	2.13778e+06	604834	8512.2	998137	86679.9	263982	843196	2.63489e+06	487716
179	rep1	1.94893e+06	1.94639e+06	3.72179e+06	334732	569469	1.32182e+06	1.01271e+06	468390	1.95366e+06	6.56823e+06	1.30221e+06	5.87897e+06	3.99888e+06	96654.9	1.99484e+06	143473	122204	951422	2.2676e+06	163105	742273	1.57403e+06	94669.7	574010	2.51705e+07	4.35295e+06	5.2485e+06	11022.1	1.40398e+06	1.11895e+06	255132	168982	423841	573061	370541	2.07237e+06	289225	127300	760401	1.42823e+06	4.51739e+06	220201	420807	605955	1.02993e+06	1.29321e+06	1.73355e+06	371033
179	rep2	3.54256e+06	489209	1.35202e+06	75270.7	593283	1.16919e+06	711558	439568	398076	2.32306e+06	1.68429e+06	1.39496e+06	210921	244249	706293	171850	437874	840463	2.99606e+06	275664	382728	381849	89491.7	315936	2.13986e+06	604947	790253	16568.1	1.91391e+06	4.40897e+06	372186	205515	1.80996e+06	604299	1.2379e+06	8.10144e+06	149422	17960.1	985090	1.40616e+06	410430	15235.1	621516	29735.9	465365	1.16472e+06	127130	491898
180	rep1	1.58393e+06	1.72364e+06	2.14171e+06	181168	450338	1.94136e+06	1.07442e+06	651907	1.0105e+06	6.33073e+06	1.53557e+06	2.32784e+06	987796	141720	1.10768e+06	205892	177147	694473	1.39597e+06	208800	171048	539024	78955.5	889634	2.37941e+06	1.64558e+06	1.30046e+06	21863.8	4.73138e+06	1.48709e+06	298417	156668	633331	321726	3.98016e+06	2.14794e+06	108295	30159.9	1.27005e+06	850141	2.03962e+06	51602.6	170603	525690	536040	550342	254254	2.18556e+06
180	rep2	3.65854e+06	503256	1.56764e+06	81133.9	1.03082e+06	2.20279e+06	1.49711e+06	577266	437249	1.80179e+06	1.34441e+06	1.10876e+06	215409	425046	849596	167886	287056	852655	2.03153e+06	239989	169889	305873	65198.1	347529	1.42457e+06	366947	975493	24386.6	1.99442e+06	1.55623e+06	284687	153450	1.14458e+06	956531	3.35549e+06	9.61789e+06	69673	11907.5	1.28109e+06	953831	622386	12013.6	133426	111979	297206	303024	19771.5	608944
181	rep1	2.17673e+06	1.25886e+06	1.21983e+06	77178.3	749026	1.71142e+06	1.17024e+06	1.28682e+06	661210	7.41756e+06	2.07501e+06	677001	485907	157496	349943	220989	178796	825965	361636	546363	150944	168888	109669	1.34626e+06	1.83423e+06	190097	439563	47247.5	3.88783e+06	207650	479882	209434	88578.3	293176	3.86426e+06	2.15721e+06	87104.4	20162.1	592047	1.55976e+06	632453	17909.2	74367.3	112435	23942.2	1.00555e+06	26313.4	2.09885e+06
181	rep2	6.07507e+06	1.4873e+06	911199	79923.3	2.06779e+06	1.77306e+06	1.30011e+06	1.88504e+06	1.06613e+06	3.32585e+06	2.06191e+06	571732	397092	397221	1.0245e+06	341136	640559	841874	1.03015e+06	381093	207078	270194	158408	514403	2.19959e+06	227051	196536	74985	4.13684e+06	284853	468871	182961	194627	651449	2.51638e+06	1.30625e+07	44555	21218.3	1.70701e+06	1.3172e+06	630681	20985.7	113799	18410.9	29672.4	714457	18496.6	2.85948e+06
182	rep1	1.6169e+06	2.01347e+06	1.00265e+06	273488	197770	1.29468e+06	593176	612720	1.21978e+06	6.00264e+06	1.43184e+06	2.96326e+06	1.73589e+06	92774.1	1.1384e+06	169375	175302	924421	1.64399e+06	209277	198625	458210	105774	754064	691182	722734	2.33005e+06	12929.1	2.77898e+06	763081	654291	163323	280162	263160	2.10288e+06	2.22073e+06	171520	85741.9	993321	1.24195e+06	2.75723e+06	96488.1	184543	449114	382878	1.13193e+06	51970.8	2.65093e+06
182	rep2	8.24407e+06	896179	1.79292e+06	106996	667863	1.22285e+06	636772	1.12435e+06	730774	2.58499e+06	2.65548e+06	2.25114e+06	447672	128736	966089	318969	343036	1.08065e+06	9.18368e+06	378415	81543	278221	121453	323760	766376	1.67656e+06	269286	32517.2	2.01975e+06	295255	918270	370841	1.66808e+06	481535	2.5229e+06	9.69662e+06	61765.6	20867.6	1.44706e+06	1.62623e+06	546707	36779.1	984762	130439	275180	1.16566e+06	159693	477973
183	rep1	975242	1.08396e+06	4.19902e+06	113418	79380.4	2.53798e+06	2.60104e+06	918177	956290	7.50815e+06	991717	1.49453e+06	643768	205532	1.08647e+06	144593	150438	579880	302510	225862	244722	283882	94968.9	956518	1.70292e+06	700618	492341	21881.2	5.19123e+06	942562	672284	142165	209996	431317	5.94073e+06	2.03816e+06	154541	18348.1	1.07338e+06	1.20372e+06	812932	25133.7	41775.1	309720	86694.4	484220	31638	2.19216e+06
183	rep2	3.50915e+06	731267	1.7194e+06	34141.9	337772	831321	2.58404e+06	1.09834e+06	317928	2.13088e+06	1.61208e+06	526461	84245.6	511723	494040	111902	427565	609640	452583	322678	60880.6	87552	76512.9	365383	2.0536e+06	248939	103719	32847.2	1.99487e+06	719277	714086	291857	609042	1.09395e+06	4.07608e+06	1.06817e+07	133118	13313.8	1.18685e+06	1.02388e+06	259274	455.148	48049	51222	39085.9	202714	5940.91	567991
184	rep1	1.40777e+06	1.09803e+06	1.50795e+06	131418	332752	1.48515e+06	505017	620103	864351	9.60092e+06	943366	2.83726e+06	1.87467e+06	89433.8	579703	192030	391706	550637	1.7551e+06	395927	135367	312840	172339	937116	1.1715e+06	3.54292e+06	342204	82723.7	4.1588e+06	1.16849e+06	1.28912e+06	867835	1.03674e+06	221518	3.01224e+06	1.8048e+06	199519	52986.4	1.07825e+06	4.43543e+06	988545	47976.6	172823	446969	681865	1.21192e+06	270680	906030
184	rep2	2.54952e+06	1.44295e+06	2.59272e+06	272064	1.11363e+06	1.79369e+06	1.05821e+06	526018	1.48453e+06	2.42345e+06	1.47344e+06	3.37302e+06	1.60081e+06	352705	1.55844e+06	379579	471589	599994	7.69534e+06	113407	109618	789503	103948	280376	2.05373e+06	2.31061e+06	813277	25865.2	1.61417e+06	1.72726e+06	1.28638e+06	352346	2.29854e+06	570168	1.64683e+06	1.12024e+07	147052	69789	1.27494e+06	1.08112e+06	1.93451e+06	158773	521109	138616	611085	1.08545e+06	545246	412898
185	rep1	2.27127e+06	3.06023e+06	3.26107e+06	261999	542559	987529	787578	296446	1.34689e+06	5.64044e+06	1.09823e+06	2.85492e+06	3.23937e+06	53313.2	1.23045e+06	126020	143235	1.68331e+06	2.00228e+06	77812.9	92216.6	1.23973e+06	76880.5	614131	1.1792e+06	1.10256e+06	6.68761e+06	5699.42	3.16907e+06	409228	420876	302623	54964.1	517987	1.28978e+06	2.26016e+06	244414	106277	697093	1.59801e+06	5.75055e+06	187740	626398	349599	358099	2.93354e+06	979482	681495
185	rep2	9.6293e+06	1.38753e+06	2.94232e+06	388763	2.1047e+06	2.15936e+06	829387	278687	1.52263e+06	2.09716e+06	3.4964e+06	1.63628e+06	2.26901e+06	199158	2.55886e+06	201384	619037	1.32075e+06	1.21356e+07	20732.5	97468.2	1.45544e+06	87855	250798	592817	301827	3.54912e+06	22698.4	1.42354e+06	101764	541443	318328	81618.5	1.4627e+06	56050	1.18632e+07	312970	108247	1.26978e+06	1.36082e+06	5.72423e+06	207131	2.60375e+06	82604.3	271631	1.58314e+06	203615	280568
186	rep1	1.73721e+06	945691	2.38058e+06	126465	191102	1.50636e+06	570534	988883	1.20517e+06	7.87899e+06	2.59507e+06	1.51888e+06	1.36828e+06	100502	1.60658e+06	334061	94005.1	680305	2.3514e+06	466912	86451.1	353069	133085	930822	2.68228e+06	1.9984e+06	419925	22703.2	2.07023e+06	1.92823e+06	839491	160523	2.88484e+06	177070	4.92314e+06	1.94276e+06	153574	27904.5	1.02042e+06	1.83494e+06	888225	51642.8	228189	302784	481623	763902	220934	341922
186	rep2	4.10195e+06	540233	729219	52111.6	281876	1.34914e+06	785801	705573	427898	2.77534e+06	3.14972e+06	1.23373e+06	177589	205767	1.1566e+06	173293	386944	759826	2.47886e+06	320675	106255	187736	115483	372885	2.67815e+06	401671	251089	39057.9	1.95856e+06	4.35725e+06	829482	218042	5.37385e+06	441259	2.83018e+06	1.19013e+07	89930.9	14067.7	1.52272e+06	1.37062e+06	486187	5908.9	134243	40675.3	298675	361322	191170	580468
187	rep1	1.38065e+06	3.17445e+06	1.59364e+06	407013	523458	2.33061e+06	922154	472506	1.8129e+06	6.49179e+06	1.64789e+06	3.2944e+06	2.29575e+06	153378	2.71523e+06	231752	190757	636112	2.86542e+06	407500	115043	924672	110002	1.12482e+06	4.92646e+06	3.12245e+06	2.01232e+06	42579	5.73738e+06	1.01117e+06	894355	136929	903117	331045	2.37478e+06	2.10995e+06	151215	52321.6	1.42684e+06	1.17315e+06	3.32398e+06	111282	288543	692879	733398	633374	384762	1.25482e+06
187	rep2	6.79177e+06	1.22913e+06	1.6668e+06	127334	1.15029e+06	1.15619e+06	811036	950170	817108	2.91652e+06	3.95836e+06	2.80741e+06	688043	292394	2.1766e+06	355719	728370	673192	6.32421e+06	548433	125525	351006	121216	370343	3.0212e+06	2.05614e+06	682584	42012.7	1.88044e+06	1.00842e+06	748995	345299	3.77234e+06	403339	297283	1.27141e+07	157044	23648	1.434e+06	1.46517e+06	755329	34524	474847	117157	532567	583960	216707	440187
188	rep1	1.7403e+06	971815	2.19517e+06	182688	334727	1.7663e+06	1.11275e+06	1.46509e+06	917848	8.81906e+06	1.25911e+06	1.61906e+06	1.0838e+06	150153	1.17948e+06	212857	86068.9	663333	1.85613e+06	223265	196230	437436	154174	959185	4.31451e+06	1.77647e+06	932240	101868	2.58113e+06	4.61919e+06	251912	151195	3.4583e+06	267337	3.55208e+06	2.09424e+06	246124	20838.3	1.21041e+06	2.30823e+06	944115	34713.5	173550	134636	710069	1.59299e+06	685292	414919
188	rep2	5.16243e+06	529977	1.72351e+06	122901	1.02897e+06	1.71217e+06	1.34242e+06	1.61649e+06	239494	3.20015e+06	1.92497e+06	1.18465e+06	175071	365035	520930	101038	647274	699461	2.49643e+06	208567	245548	240273	138917	415091	2.79581e+06	850964	749570	161356	2.18915e+06	5.51593e+06	304573	314872	4.3492e+06	626336	2.33068e+06	1.32053e+07	145104	13103.1	1.68981e+06	1.32529e+06	374892	6317.9	259386	28925.8	333441	960710	563630	377180
189	rep1	2.47218e+06	1.3394e+06	1.93461e+06	120827	342332	1.83795e+06	1.05339e+06	764955	1.25381e+06	7.67529e+06	2.14004e+06	1.54362e+06	1.38768e+06	187752	2.00563e+06	228952	154391	687993	2.13482e+06	334856	156138	299446	134760	1.00224e+06	2.79173e+06	1.91517e+06	980492	7591.69	3.94555e+06	897530	656152	144730	3.12411e+06	259902	3.28685e+06	2.07679e+06	257874	19610.2	1.00345e+06	1.83408e+06	1.09197e+06	63675	118259	413948	604520	493027	128337	2.35209e+06
189	rep2	3.90551e+06	954478	2.84004e+06	194809	1.3469e+06	6.0951e+06	1.5485e+06	753893	650789	2.48061e+06	3.71106e+06	1.39662e+06	389770	506158	1.59702e+06	201248	237315	721789	5.5741e+06	111744	92252.7	597327	94775.6	433388	3.89223e+06	655448	1.18613e+06	45341.2	2.04e+06	722958	1.02319e+06	149326	3.03272e+06	488623	1.14105e+06	1.27125e+07	307318	27273.7	1.54495e+06	1.04851e+06	2.26649e+06	33735.9	565429	141995	640977	298053	152882	453637
190	rep1	1.15961e+06	1.85934e+06	2.29615e+06	236252	553819	3.77299e+06	1.1345e+06	591541	1.35563e+06	6.74836e+06	2.51073e+06	2.23187e+06	1.98202e+06	217779	1.61331e+06	191990	73866.2	746940	2.93642e+06	142924	122848	824453	103034	1.03775e+06	4.35988e+06	1.07568e+06	1.94685e+06	41661.8	2.36324e+06	324913	903087	98767.5	1.75794e+06	218230	1.75119e+06	2.18055e+06	480793	42994.7	941594	1.07251e+06	3.71351e+06	79417.6	406591	495181	829203	505111	106670	347615
190	rep2	4.7641e+06	1.60098e+06	2.61207e+06	237403	1.3668e+06	5.72308e+06	1.48514e+06	546504	1.58937e+06	2.34823e+06	2.08389e+06	1.62993e+06	1.43252e+06	437342	3.03334e+06	305711	656625	901452	7.6705e+06	102358	127485	1.06508e+06	105021	360149	4.31236e+06	942793	1.33454e+06	28615.6	4.1338e+06	443219	859450	247815	3.39556e+06	534064	1.09658e+06	1.34762e+07	340872	46706.6	1.39267e+06	1.13755e+06	3.36295e+06	93033.9	1.02078e+06	213355	815123	383067	103025	8.56826e+06
191	rep1	1.88029e+06	5.41894e+06	3.65007e+06	495848	282615	930957	783762	455798	1.2211e+06	5.50887e+06	1.70878e+06	8.50608e+06	2.74668e+06	64137.8	1.12705e+06	109511	164023	1.5139e+06	1.20159e+06	89380.6	208706	1.03113e+06	79373.7	564981	2.18942e+06	440568	3.68776e+06	9717.6	2.69514e+06	2.00914e+06	469630	147871	423033	466186	1.91706e+06	2.45215e+06	538220	67428.8	973403	1.736e+06	2.4388e+06	131425	658149	231732	516029	2.33535e+06	1.30348e+06	1.97742e+06
191	rep2	7.19261e+06	2.72817e+06	5.24042e+06	691508	824729	1.41931e+06	1.18707e+06	274296	1.27747e+06	1.71801e+06	2.82181e+06	4.47225e+06	2.0805e+06	280320	3.33169e+06	138029	368973	1.65634e+06	8.76467e+06	30938.6	261857	1.8646e+06	74544.8	276893	3.19148e+06	174654	2.88822e+06	24800.3	1.56536e+06	956944	727636	253228	633919	2.31104e+06	114848	1.26634e+07	590004	91975	1.23154e+06	1.11623e+06	3.47758e+06	178625	3.07642e+06	86192.3	539675	1.16897e+06	544256	394922
192	rep1	1.04223e+06	1.51631e+06	1.51938e+06	271052	589891	1.66046e+06	949099	361466	1.41386e+06	7.11091e+06	728369	1.80447e+06	2.44337e+06	97616	1.43996e+06	153311	88032.6	530237	2.43468e+06	46005.7	141134	757917	112739	790709	1.24187e+07	1.09578e+06	4.90878e+06	37026	1.70085e+06	585063	972609	92363.4	680646	194382	2.25648e+06	2.24293e+06	307439	77709.6	892286	1.57676e+06	3.13485e+06	113443	118657	638917	235480	862302	855174	766742
192	rep2	4.70383e+06	799581	1.19317e+06	181809	1.87166e+06	2.9403e+06	1.64075e+06	526171	1.27574e+06	2.57171e+06	1.61013e+06	1.45091e+06	976728	269334	2.99937e+06	398441	188157	549397	8.72047e+06	74151.6	80222.9	723582	104457	304483	1.01858e+07	352095	2.6863e+06	51102.4	1.87387e+06	384767	1.5264e+06	149442	1.39452e+06	612710	59787.7	1.28401e+07	178981	53676.1	1.3375e+06	1.12697e+06	2.63135e+06	82302.4	606947	169047	188268	489935	752309	324910
193	rep1	2.38452e+06	3.79645e+06	2.30031e+06	1.11767e+06	545972	937642	2.2603e+06	2.26972e+06	1.64546e+06	8.3727e+06	3.17013e+06	1.66444e+06	3.46058e+06	182167	1.04892e+06	252303	129002	874195	6.08166e+06	383754	161964	1.19988e+06	137085	1.48299e+06	2.99536e+06	266648	2.17527e+06	856533	1.76898e+06	25064.7	164388	107004	795059	225232	2.36051e+06	1.96165e+06	676541	80102.8	975057	2.10453e+06	2.11793e+06	31902.7	73346.8	486312	192831	1.94902e+06	1.2823e+07	489254
193	rep2	2.92207e+06	3.4681e+06	1.31868e+06	1.56322e+06	1.70499e+06	1.64681e+06	2.18183e+06	1.19245e+06	1.88112e+06	4.27451e+06	3.0865e+06	1.71018e+06	2.73011e+06	554531	1.44538e+06	569001	429307	778655	2.12047e+07	107978	70631.4	1.58222e+06	214842	519272	817131	194874	3.15829e+06	1.32253e+07	2.0634e+06	13585.1	156377	247053	149786	494044	689826	1.26082e+07	896673	178924	1.46112e+06	2.47561e+06	1.59044e+06	23378.9	150383	74922.6	207404	2.51421e+06	1.1904e+07	627909
195	rep1	2.7223e+06	835447	2.30888e+06	237227	420922	865778	552695	521554	994787	6.74995e+06	1.94192e+06	1.85289e+06	1.41498e+06	55570.4	1.10112e+06	178802	154882	797697	1.7574e+06	1.46793e+06	619336	1.00447e+06	100067	747604	1.41458e+06	1.40849e+06	1.76435e+06	159037	3.27021e+06	1.49062e+06	339283	165270	549391	276038	1.83143e+06	2.13671e+06	228701	53224.6	1.03617e+06	2.7958e+06	1.61973e+06	68655.9	293385	172525	1.15763e+06	1.26256e+06	1.03282e+06	621976
195	rep2	8.32206e+06	562661	2.42936e+06	207434	1.06278e+06	1.33092e+06	557230	390452	1.2629e+06	2.40865e+06	1.59427e+06	1.63733e+06	1.12767e+06	175296	2.13372e+06	284542	427742	874603	5.82274e+06	862326	817135	981239	104240	272630	1.51644e+06	2.4683e+06	1.16207e+06	241029	2.57004e+06	2.27411e+06	437983	218015	1.10096e+06	575141	1.14155e+06	1.3373e+07	198724	46492.6	928115	1.80122e+06	1.5188e+06	67371.6	811542	37560.6	1.20252e+06	986115	904344	4.23302e+06
[truncated: 642 more rows]
[truncated: 634 more columns]

## Sheet: Table S5
Supplementary Table 5 Performance of DRMs-based prediction of drought-resistance evaluating index using four modeling algorithms
Drought-resistance evaluating index	Ensem	BL	rrBLUP	RF
GPAR_D	0.821394	0.756407	0.711781	0.809497
PAR_D	0.779814	0.54894	0.647077	0.765832
[truncated: 29 more rows]

## Sheet: Table S6
Supplementary Table 6 Rank of prediction performance of individual DRM
[truncated: 234 more rows]

[truncated: 7 more sheets: Table S7, Table S8, Table S9, Table S10, Table S11, Table S12, Table S13]
